# Supplementary material for: Network analysis of time-lapse microscopy recordings
Source: Front Neural Circuits. 2014 Sep 17;8:111. doi: 10.3389/fncir.2014.00111 (PMC4166320; doi:10.3389/fncir.2014.00111)
Supplement: Supplementary file 3 [file Presentation1.ZIP]

Archive with 468 entries (442 files):
- mic2net/
- mic2net/crosscorrelation.m
- mic2net/Example files/
- mic2net/Example files/microscope_image.tif
- mic2net/Example files/oscillationdata_HL1.dat
- mic2net/matlab_bgl/
- mic2net/matlab_bgl/.project
- mic2net/matlab_bgl/@inplace/
- mic2net/matlab_bgl/@inplace/assign.m
- mic2net/matlab_bgl/@inplace/display.m
- mic2net/matlab_bgl/@inplace/double.m
- mic2net/matlab_bgl/@inplace/end.m
- mic2net/matlab_bgl/@inplace/inplace.m
- mic2net/matlab_bgl/@inplace/size.m
- mic2net/matlab_bgl/@inplace/subsasgn.m
- mic2net/matlab_bgl/@inplace/subsref.m
- mic2net/matlab_bgl/@ipdouble/
- mic2net/matlab_bgl/@ipdouble/ipdouble.m
- mic2net/matlab_bgl/@ipint32/
- mic2net/matlab_bgl/@ipint32/ipint32.m
- mic2net/matlab_bgl/all_shortest_paths.m
- mic2net/matlab_bgl/astar_search.m
- mic2net/matlab_bgl/bellman_ford_sp.m
- mic2net/matlab_bgl/betweenness_centrality.m
- mic2net/matlab_bgl/bfs.m
- mic2net/matlab_bgl/biconnected_components.m
- mic2net/matlab_bgl/boyer_myrvold_planarity_test.m
- mic2net/matlab_bgl/breadth_first_search.m
- mic2net/matlab_bgl/chrobak_payne_straight_line_drawing.m
- mic2net/matlab_bgl/circle_graph_layout.m
- mic2net/matlab_bgl/clique_graph.m
- mic2net/matlab_bgl/clustering_coefficients.m
- mic2net/matlab_bgl/combine_visitors.m
- mic2net/matlab_bgl/components.m
- mic2net/matlab_bgl/Contents.m
- mic2net/matlab_bgl/core_numbers.m
- mic2net/matlab_bgl/custom/
- mic2net/matlab_bgl/custom/dijkstra_all_sp.m
- mic2net/matlab_bgl/custom/path_histogram.m
- mic2net/matlab_bgl/cycle_graph.m
- mic2net/matlab_bgl/dag_sp.m
- mic2net/matlab_bgl/depth_first_search.m
- mic2net/matlab_bgl/dfs.m
- mic2net/matlab_bgl/dijkstra_sp.m
- mic2net/matlab_bgl/doc/
- mic2net/matlab_bgl/doc/changed.txt
- mic2net/matlab_bgl/doc/html/
- mic2net/matlab_bgl/doc/html/changes.html
- mic2net/matlab_bgl/doc/html/core_numbers_example/
- mic2net/matlab_bgl/doc/html/core_numbers_example/core_numbers_example.html
- mic2net/matlab_bgl/doc/html/core_numbers_example/core_numbers_example.png
- mic2net/matlab_bgl/doc/html/core_numbers_example/core_numbers_example_01.png
- mic2net/matlab_bgl/doc/html/core_numbers_example/core_numbers_example_02.png
- mic2net/matlab_bgl/doc/html/faq.html
- mic2net/matlab_bgl/doc/html/images/
- mic2net/matlab_bgl/doc/html/images/matlab-bgl-header.png
- mic2net/matlab_bgl/doc/html/index.html
- mic2net/matlab_bgl/doc/html/new_in_3/
- mic2net/matlab_bgl/doc/html/new_in_3/new_in_3_0.html
- mic2net/matlab_bgl/doc/html/new_in_3/new_in_3_0.png
- mic2net/matlab_bgl/doc/html/new_in_3/new_in_3_0_01.png
- mic2net/matlab_bgl/doc/html/new_in_3/new_in_3_0_02.png
- mic2net/matlab_bgl/doc/html/new_in_3/new_in_3_0_03.png
- mic2net/matlab_bgl/doc/html/new_in_4/
- mic2net/matlab_bgl/doc/html/new_in_4/new_in_4_0.html
- mic2net/matlab_bgl/doc/html/new_in_4/new_in_4_0.png
- mic2net/matlab_bgl/doc/html/new_in_4/new_in_4_0_01.png
- mic2net/matlab_bgl/doc/html/new_in_4/new_in_4_0_02.png
- mic2net/matlab_bgl/doc/html/new_in_4/new_in_4_0_03.png
- mic2net/matlab_bgl/doc/html/new_in_4/new_in_4_0_04.png
- mic2net/matlab_bgl/doc/html/old.html
- mic2net/matlab_bgl/doc/html/planar_graphs/
- mic2net/matlab_bgl/doc/html/planar_graphs/planar_graphs.html
- mic2net/matlab_bgl/doc/html/planar_graphs/planar_graphs.png
- mic2net/matlab_bgl/doc/html/planar_graphs/planar_graphs_01.png
- mic2net/matlab_bgl/doc/html/planar_graphs/planar_graphs_02.png
- mic2net/matlab_bgl/doc/html/planar_graphs/planar_graphs_03.png
- mic2net/matlab_bgl/doc/html/planar_graphs/planar_graphs_04.png
- mic2net/matlab_bgl/doc/html/planar_graphs/planar_graphs_05.png
- mic2net/matlab_bgl/doc/html/planar_graphs/planar_graphs_06.png
- mic2net/matlab_bgl/doc/html/planar_graphs/planar_graphs_07.png
- mic2net/matlab_bgl/doc/html/planar_graphs/planar_graphs_08.png
- mic2net/matlab_bgl/doc/html/record_alg/
- mic2net/matlab_bgl/doc/html/record_alg/record_alg.html
- mic2net/matlab_bgl/doc/html/red_black/
- mic2net/matlab_bgl/doc/html/red_black/red_black.html
- mic2net/matlab_bgl/doc/html/red_black/red_black.png
- mic2net/matlab_bgl/doc/html/red_black/red_black_01.png
- mic2net/matlab_bgl/doc/html/red_black/red_black_02.png
- mic2net/matlab_bgl/doc/html/red_black/red_black_03.png
- mic2net/matlab_bgl/doc/html/red_black/red_black_04.png
- mic2net/matlab_bgl/doc/html/reweighted_graphs/
- mic2net/matlab_bgl/doc/html/reweighted_graphs/reweighted_graphs.html
- mic2net/matlab_bgl/doc/html/site.css
- mic2net/matlab_bgl/doc/html/style.css
- mic2net/matlab_bgl/doc/mxdom2mbgl-html.xsl
- mic2net/matlab_bgl/doc/write_examples_html.m
- mic2net/matlab_bgl/edge_weight_index.m
- mic2net/matlab_bgl/edge_weight_vector.m
- mic2net/matlab_bgl/edmonds_maximum_cardinality_matching.m
- mic2net/matlab_bgl/edmunds_karp_max_flow.m
- mic2net/matlab_bgl/erdos_reyni.m
- mic2net/matlab_bgl/examples/
- mic2net/matlab_bgl/examples/approx_multiway_cut.m
- mic2net/matlab_bgl/examples/bacon_numbers.m
- mic2net/matlab_bgl/examples/bfs_example.m
- mic2net/matlab_bgl/examples/bfs_in_mbgl.m
- mic2net/matlab_bgl/examples/bfs_in_mbgl_efficient.m
- mic2net/matlab_bgl/examples/core_numbers_example.m
- mic2net/matlab_bgl/examples/dfs_example.m
- mic2net/matlab_bgl/examples/edge_index_example.m
- mic2net/matlab_bgl/examples/max_flow_example.m
- mic2net/matlab_bgl/examples/multiway_example.m
- mic2net/matlab_bgl/examples/new_in_3_0.m
- mic2net/matlab_bgl/examples/new_in_4_0.m
- mic2net/matlab_bgl/examples/planar_graphs.m
- mic2net/matlab_bgl/examples/record_alg.m
- mic2net/matlab_bgl/examples/red_black.m
- mic2net/matlab_bgl/examples/reweighted_graphs.m
- mic2net/matlab_bgl/floyd_warshall_all_sp.m
- mic2net/matlab_bgl/fruchterman_reingold_force_directed_layout.m
- mic2net/matlab_bgl/graphs/
- mic2net/matlab_bgl/graphs/all_shortest_paths_example.mat
- mic2net/matlab_bgl/graphs/bfs_example.mat
- mic2net/matlab_bgl/graphs/bgl_cities.mat
- mic2net/matlab_bgl/graphs/clique-10.mat
- mic2net/matlab_bgl/graphs/clr-24-1.mat
- mic2net/matlab_bgl/graphs/clr-25-2.mat
- mic2net/matlab_bgl/graphs/clr-26-1.mat
- mic2net/matlab_bgl/graphs/clr-27-1.mat
- mic2net/matlab_bgl/graphs/cores_example.mat
- mic2net/matlab_bgl/graphs/cs-stanford.mat
- mic2net/matlab_bgl/graphs/dfs_example.mat
- mic2net/matlab_bgl/graphs/dominator_tree_example.mat
- mic2net/matlab_bgl/graphs/kt-3-2.mat
- mic2net/matlab_bgl/graphs/kt-3-7.mat
- mic2net/matlab_bgl/graphs/kt-6-23.mat
- mic2net/matlab_bgl/graphs/kt-7-2.mat
- mic2net/matlab_bgl/graphs/line-7.mat
- mic2net/matlab_bgl/graphs/matching_example.mat
- mic2net/matlab_bgl/graphs/max_flow_example.mat
- mic2net/matlab_bgl/graphs/minnesota.mat
- mic2net/matlab_bgl/graphs/padgett-florentine.mat
- mic2net/matlab_bgl/graphs/tapir.mat
- mic2net/matlab_bgl/graphs/tarjan-biconn.mat
- mic2net/matlab_bgl/grid_graph.m
- mic2net/matlab_bgl/gursoy_atun_layout.m
- mic2net/matlab_bgl/indexed_sparse.m
- mic2net/matlab_bgl/is_kuratowski_graph.m
- mic2net/matlab_bgl/is_straight_line_drawing.m
- mic2net/matlab_bgl/johnson_all_sp.m
- mic2net/matlab_bgl/kamada_kawai_spring_layout.m
- mic2net/matlab_bgl/kolmogorov_max_flow.m
- mic2net/matlab_bgl/kruskal_mst.m
- mic2net/matlab_bgl/kuratowski_subgraph.m
- mic2net/matlab_bgl/lengauer_tarjan_dominator_tree.m
- mic2net/matlab_bgl/libmbgl/
- mic2net/matlab_bgl/libmbgl/ccfiles.sh
- mic2net/matlab_bgl/libmbgl/compile-linux-32.sh
- mic2net/matlab_bgl/libmbgl/compile-linux-64-large.sh
- mic2net/matlab_bgl/libmbgl/compile-linux-64.sh
- mic2net/matlab_bgl/libmbgl/compile-macosx-intel-32.sh
- mic2net/matlab_bgl/libmbgl/compile-macosx-ppc-32.sh
- mic2net/matlab_bgl/libmbgl/compile-win32.bat
- mic2net/matlab_bgl/libmbgl/compile-win64.bat
- mic2net/matlab_bgl/libmbgl/components.cc
- mic2net/matlab_bgl/libmbgl/crm_graph.hpp
- mic2net/matlab_bgl/libmbgl/include/
- mic2net/matlab_bgl/libmbgl/include/matlab_bgl.h
- mic2net/matlab_bgl/libmbgl/include/matlab_bgl_types.h
- mic2net/matlab_bgl/libmbgl/layouts.cc
- mic2net/matlab_bgl/libmbgl/libmbgl.sln
- mic2net/matlab_bgl/libmbgl/libmbgl.vcproj
- mic2net/matlab_bgl/libmbgl/libmbgl_test/
- mic2net/matlab_bgl/libmbgl/libmbgl_test/fr_layout_test.cc
- mic2net/matlab_bgl/libmbgl/libmbgl_test/layout_funcs_test.cc
- mic2net/matlab_bgl/libmbgl/libmbgl_test/libmbgl_funcs_test.cc
- mic2net/matlab_bgl/libmbgl/libmbgl_test/libmbgl_funcs_test.h
- mic2net/matlab_bgl/libmbgl/libmbgl_test/libmbgl_test.cc
- mic2net/matlab_bgl/libmbgl/libmbgl_test/libmbgl_test.vcproj
- mic2net/matlab_bgl/libmbgl/libmbgl_test/Makefile
- mic2net/matlab_bgl/libmbgl/libmbgl_test/planar_funcs_test.cc
- mic2net/matlab_bgl/libmbgl/libmbgl_test/planar_is_straight_line_test.cc
- mic2net/matlab_bgl/libmbgl/libmbgl_test/planar_ksubgraph_test.cc
- mic2net/matlab_bgl/libmbgl/libmbgl_test/property_map_test.cc
- mic2net/matlab_bgl/libmbgl/libmbgl_test/simple_prop_map_test.cc
- mic2net/matlab_bgl/libmbgl/libmbgl_test/simple_prop_map_test_2.cc
- mic2net/matlab_bgl/libmbgl/libmbgl_test/simple_prop_map_test_3.cc
- mic2net/matlab_bgl/libmbgl/libmbgl_test/simple_prop_map_test_4.cc
- mic2net/matlab_bgl/libmbgl/libmbgl_util.hpp
- mic2net/matlab_bgl/libmbgl/max_flow.cc
- mic2net/matlab_bgl/libmbgl/orderings.cc
- mic2net/matlab_bgl/libmbgl/planar.cc
- mic2net/matlab_bgl/libmbgl/searches.cc
- mic2net/matlab_bgl/libmbgl/shortest_path.cc
- mic2net/matlab_bgl/libmbgl/spanning_trees.cc
- mic2net/matlab_bgl/libmbgl/statistics.cc
- mic2net/matlab_bgl/libmbgl/stop_visitors.hpp
- mic2net/matlab_bgl/libmbgl/visitor_macros.hpp
- mic2net/matlab_bgl/libmbgl/yasmic/
- mic2net/matlab_bgl/libmbgl/yasmic/.sconsign
- mic2net/matlab_bgl/libmbgl/yasmic/bgl_kcore.hpp
- mic2net/matlab_bgl/libmbgl/yasmic/binary_ifstream_graph.hpp
- mic2net/matlab_bgl/libmbgl/yasmic/binary_ifstream_matrix.hpp
- mic2net/matlab_bgl/libmbgl/yasmic/bind_utility.hpp
- mic2net/matlab_bgl/libmbgl/yasmic/boost_mod/
- mic2net/matlab_bgl/libmbgl/yasmic/boost_mod/.sconsign
- mic2net/matlab_bgl/libmbgl/yasmic/boost_mod/bellman_ford_shortest_paths.hpp
- mic2net/matlab_bgl/libmbgl/yasmic/boost_mod/betweenness_centrality.hpp
- mic2net/matlab_bgl/libmbgl/yasmic/boost_mod/chrobak_payne_drawing.hpp
- mic2net/matlab_bgl/libmbgl/yasmic/boost_mod/core_numbers.hpp
- mic2net/matlab_bgl/libmbgl/yasmic/boost_mod/floyd_warshall_shortest.hpp
- mic2net/matlab_bgl/libmbgl/yasmic/boost_mod/fruchterman_reingold.hpp
- mic2net/matlab_bgl/libmbgl/yasmic/boost_mod/gzip.hpp
- mic2net/matlab_bgl/libmbgl/yasmic/boost_mod/integer_extra.hpp
- mic2net/matlab_bgl/libmbgl/yasmic/boost_mod/is_straight_line_drawing.hpp
- mic2net/matlab_bgl/libmbgl/yasmic/boost_mod/johnson_all_pairs_shortest.hpp
- mic2net/matlab_bgl/libmbgl/yasmic/boost_mod/kolmogorov_max_flow.hpp
- mic2net/matlab_bgl/libmbgl/yasmic/boost_mod/kruskal_min_spanning_tree.hpp
- mic2net/matlab_bgl/libmbgl/yasmic/boost_mod/zlib.cpp
- mic2net/matlab_bgl/libmbgl/yasmic/bvgraph_matrix.hpp
- mic2net/matlab_bgl/libmbgl/yasmic/cluto_ifstream_matrix.hpp
- mic2net/matlab_bgl/libmbgl/yasmic/compressed_row_matrix.hpp
- mic2net/matlab_bgl/libmbgl/yasmic/compressed_row_matrix_graph.hpp
- mic2net/matlab_bgl/libmbgl/yasmic/generic_matrix_operations.hpp
- mic2net/matlab_bgl/libmbgl/yasmic/graph_ifstream_matrix.hpp
- mic2net/matlab_bgl/libmbgl/yasmic/ifstream_as_matrix.hpp
- mic2net/matlab_bgl/libmbgl/yasmic/ifstream_matrix.hpp
- mic2net/matlab_bgl/libmbgl/yasmic/indexed_list.hpp
- mic2net/matlab_bgl/libmbgl/yasmic/indexed_list.old.hpp
- mic2net/matlab_bgl/libmbgl/yasmic/indexed_list_as_graph.hpp
- mic2net/matlab_bgl/libmbgl/yasmic/istream_as_matrix.hpp
- mic2net/matlab_bgl/libmbgl/yasmic/iterator_utility.hpp
- mic2net/matlab_bgl/libmbgl/yasmic/matrix_row_col_graph.hpp
- mic2net/matlab_bgl/libmbgl/yasmic/nonzero_union.hpp
- mic2net/matlab_bgl/libmbgl/yasmic/simple_csr_matrix.hpp
- mic2net/matlab_bgl/libmbgl/yasmic/simple_csr_matrix_as_graph.hpp
- mic2net/matlab_bgl/libmbgl/yasmic/simple_row_and_column_matrix.hpp
- mic2net/matlab_bgl/libmbgl/yasmic/simple_row_and_column_matrix_as_graph.hpp
- mic2net/matlab_bgl/libmbgl/yasmic/smatrix_traits.hpp
- mic2net/matlab_bgl/libmbgl/yasmic/transpose_matrix.hpp
- mic2net/matlab_bgl/libmbgl/yasmic/tuple_utility.hpp
- mic2net/matlab_bgl/libmbgl/yasmic/undir_simple_csr_matrix.hpp
- mic2net/matlab_bgl/libmbgl/yasmic/undir_simple_csr_matrix_as_graph.hpp
- mic2net/matlab_bgl/libmbgl/yasmic/util/
- mic2net/matlab_bgl/libmbgl/yasmic/util/.sconsign
- mic2net/matlab_bgl/libmbgl/yasmic/util/crm_matrix.hpp
- mic2net/matlab_bgl/libmbgl/yasmic/util/filtered_matrix.hpp
- mic2net/matlab_bgl/libmbgl/yasmic/util/load_crm_graph.hpp
- mic2net/matlab_bgl/libmbgl/yasmic/util/load_crm_matrix.hpp
- mic2net/matlab_bgl/libmbgl/yasmic/util/write_matrix.hpp
- mic2net/matlab_bgl/libmbgl/yasmic/util/write_petsc_matrix.hpp
- mic2net/matlab_bgl/libmbgl/yasmic/verbose_util.hpp
- mic2net/matlab_bgl/libmbgl/yasmic/yasmic.cbp
- mic2net/matlab_bgl/libmbgl/yasmic/yasmic.layout
- mic2net/matlab_bgl/libmbgl/yasmic/yasmic.vcproj
- mic2net/matlab_bgl/libmbgl/yasmic/yasmic.vcproj.DUALCORE.mithandor.user
- mic2net/matlab_bgl/libmbgl/yasmic/yasmic.vcproj.MITHANDOR.mithandor.user
- mic2net/matlab_bgl/make_biconnected_planar.m
- mic2net/matlab_bgl/make_connected.m
- mic2net/matlab_bgl/make_maximal_planar.m
- mic2net/matlab_bgl/matching.m
- mic2net/matlab_bgl/maximal_matching.m
- mic2net/matlab_bgl/max_flow.m
- mic2net/matlab_bgl/mst.m
- mic2net/matlab_bgl/num_edges.m
- mic2net/matlab_bgl/num_vertices.m
- mic2net/matlab_bgl/path_from_pred.m
- mic2net/matlab_bgl/planar_canonical_ordering.m
- mic2net/matlab_bgl/prim_mst.m
- mic2net/matlab_bgl/private/
- mic2net/matlab_bgl/private/astar_search_mex.c
- mic2net/matlab_bgl/private/astar_search_mex.mexa64
- mic2net/matlab_bgl/private/astar_search_mex.mexglx
- mic2net/matlab_bgl/private/astar_search_mex.mexmac
- mic2net/matlab_bgl/private/astar_search_mex.mexmaci
- mic2net/matlab_bgl/private/astar_search_mex.mexw32
- mic2net/matlab_bgl/private/astar_search_mex.mexw64
- mic2net/matlab_bgl/private/betweenness_centrality_mex.c
- mic2net/matlab_bgl/private/betweenness_centrality_mex.mexa64
- mic2net/matlab_bgl/private/betweenness_centrality_mex.mexglx
- mic2net/matlab_bgl/private/betweenness_centrality_mex.mexmac
- mic2net/matlab_bgl/private/betweenness_centrality_mex.mexmaci
- mic2net/matlab_bgl/private/betweenness_centrality_mex.mexw32
- mic2net/matlab_bgl/private/betweenness_centrality_mex.mexw64
- mic2net/matlab_bgl/private/bfs_dfs_vis_mex.c
- mic2net/matlab_bgl/private/bfs_dfs_vis_mex.mexa64
- mic2net/matlab_bgl/private/bfs_dfs_vis_mex.mexglx
- mic2net/matlab_bgl/private/bfs_dfs_vis_mex.mexmac
- mic2net/matlab_bgl/private/bfs_dfs_vis_mex.mexmaci
- mic2net/matlab_bgl/private/bfs_dfs_vis_mex.mexw32
- mic2net/matlab_bgl/private/bfs_dfs_vis_mex.mexw64
- mic2net/matlab_bgl/private/bfs_mex.c
- mic2net/matlab_bgl/private/bfs_mex.mexa64
- mic2net/matlab_bgl/private/bfs_mex.mexglx
- mic2net/matlab_bgl/private/bfs_mex.mexmac
- mic2net/matlab_bgl/private/bfs_mex.mexmaci
- mic2net/matlab_bgl/private/bfs_mex.mexw32
- mic2net/matlab_bgl/private/bfs_mex.mexw64
- mic2net/matlab_bgl/private/biconnected_components_mex.c
[truncated: 168 more entries]
