# Supplementary material for: Network analysis of time-lapse microscopy recordings
Source: Front Neural Circuits. 2014 Sep 17;8:111. doi: 10.3389/fncir.2014.00111 (PMC4166320; doi:10.3389/fncir.2014.00111)
Supplement: Supplementary file 3 [file Presentation1.ZIP › mic2net/Example files/oscillationdata_HL1.dat]

	Mean1	XM1	YM1	Mean2	XM2	YM2	Mean3	XM3	YM3	Mean4	XM4	YM4	Mean5	XM5	YM5	Mean6	XM6	YM6	Mean7	XM7	YM7	Mean8	XM8	YM8	Mean9	XM9	YM9	Mean10	XM10	YM10	Mean11	XM11	YM11	Mean12	XM12	YM12	Mean13	XM13	YM13	Mean14	XM14	YM14	Mean15	XM15	YM15	Mean16	XM16	YM16	Mean17
1	14.921	456.972	41.631	7.246	496.988	27.871	13.277	497.461	61.969	12.217	486.503	84.357	13.151	463.527	84.512	14.159	474.868	110.531	12.659	499.991	108.566	16.118	475.710	136.081	17.272	468.705	164.690	12.864	437.783	114.693	11.554	429.614	72.922	12.956	416.704	121.815	50.502	389.789	161.911	25.659	418.302	206.148	16.032	349.525	185.694	19.064	335.463	144.471	11.260
2	13.778	456.967	41.806	7.194	497.058	27.847	13.116	497.498	61.952	11.443	486.512	84.212	13.205	463.554	84.517	13.636	474.872	110.447	12.227	499.907	108.537	15.941	475.676	136.047	16.725	468.786	164.701	12.132	437.815	114.681	11.015	429.596	72.859	12.066	416.796	121.652	48.196	389.772	161.911	25.091	418.298	206.158	15.774	349.629	185.726	18.924	335.498	144.489	11.285
3	23.069	457.160	41.703	15.428	496.367	28.048	18.205	497.584	62.167	21.061	486.345	84.708	17.596	463.569	84.729	24.091	475.055	110.438	23.909	499.870	108.534	18.471	475.824	136.377	30.660	469.804	164.556	31.323	437.764	115.362	27.938	429.745	72.695	25.270	416.819	121.091	44.582	389.791	161.920	24.256	418.239	206.151	15.441	349.442	185.707	17.942	335.499	144.564	10.900
4	24.037	457.020	41.687	13.786	496.619	27.790	17.750	497.571	62.210	20.852	486.395	84.770	18.123	463.506	84.679	23.795	475.006	110.424	21.750	499.897	108.551	19.157	475.790	136.338	29.787	469.472	164.559	33.918	437.828	115.627	28.988	429.610	73.445	30.872	416.678	121.612	45.929	389.799	161.892	25.801	418.266	206.157	16.844	349.617	185.725	20.547	335.535	144.317	11.580
5	22.963	457.000	41.581	11.264	496.828	27.745	16.580	497.621	62.139	18.391	486.471	84.661	16.479	463.602	84.690	21.295	474.995	110.471	18.955	499.931	108.570	18.461	475.760	136.258	26.441	469.295	164.536	26.691	437.796	115.645	20.962	429.612	73.658	25.971	416.482	121.796	44.293	389.791	161.887	25.767	418.207	206.159	16.495	349.613	185.697	19.331	335.484	144.447	11.851
6	20.060	457.009	41.481	9.264	496.962	27.772	14.768	497.545	62.091	15.817	486.487	84.544	14.753	463.634	84.657	18.591	474.924	110.502	16.273	499.877	108.578	17.029	475.726	136.140	22.488	469.044	164.539	20.168	437.806	115.375	16.369	429.519	73.498	19.788	416.444	121.845	41.222	389.786	161.888	28.091	418.251	206.162	35.097	349.640	185.671	26.436	335.559	143.935	17.655
7	18.269	456.989	41.438	8.164	496.936	27.755	13.652	497.532	62.067	13.896	486.457	84.515	13.705	463.591	84.596	15.750	474.930	110.534	14.500	499.922	108.537	16.186	475.725	136.139	20.056	468.852	164.591	16.773	437.779	115.272	13.773	429.571	73.315	16.620	416.468	121.868	38.484	389.810	161.900	47.330	418.400	206.225	56.446	349.624	185.621	38.023	335.523	143.686	33.139
8	27.528	457.268	41.643	16.314	496.458	28.058	20.562	497.586	62.234	25.800	486.364	84.643	21.466	463.614	84.843	26.227	475.036	110.430	25.205	499.789	108.473	19.902	475.809	136.532	31.855	469.770	164.470	26.050	437.750	115.206	22.281	429.758	72.898	22.420	416.666	121.342	38.244	389.800	161.884	51.517	418.473	206.178	54.527	349.557	185.493	39.762	335.533	143.694	30.046
9	28.981	456.945	41.750	15.941	496.588	27.946	18.821	497.566	62.222	22.652	486.384	84.852	19.390	463.672	84.711	24.295	475.017	110.466	22.659	499.832	108.524	21.520	475.922	136.573	31.889	469.622	164.524	37.768	437.822	115.413	33.773	429.582	73.478	31.401	416.672	121.598	36.640	389.812	161.848	51.114	418.589	206.099	49.602	349.525	185.423	40.448	335.524	143.578	26.199
10	26.259	456.917	41.763	12.413	496.797	27.816	16.625	497.582	62.167	19.296	486.386	84.777	16.644	463.746	84.716	22.455	475.001	110.439	18.932	499.934	108.564	19.863	475.894	136.462	27.213	469.230	164.495	27.464	437.797	115.545	23.188	429.613	73.823	26.274	416.506	121.739	33.396	389.838	161.820	48.159	418.658	206.053	43.468	349.386	185.434	37.971	335.484	143.586	21.292
11	25.556	456.922	41.653	11.179	496.916	27.690	16.366	497.568	62.155	18.704	486.428	84.772	16.158	463.683	84.675	20.909	475.020	110.485	17.773	499.897	108.567	19.667	475.856	136.314	25.886	469.000	164.510	23.900	437.779	115.568	19.065	429.551	73.640	23.073	416.444	121.754	33.969	389.877	161.812	48.892	418.800	206.029	41.903	349.273	185.433	40.110	335.482	143.501	19.815
12	21.602	457.018	41.584	9.258	497.020	27.663	14.625	497.558	62.075	16.748	486.385	84.726	14.616	463.622	84.613	17.795	474.902	110.465	15.386	499.916	108.536	18.412	475.809	136.330	22.015	468.895	164.553	17.973	437.764	115.038	15.127	429.515	73.402	18.781	416.436	121.630	31.551	389.867	161.850	44.080	418.812	206.022	35.575	349.359	185.368	37.430	335.485	143.550	16.530
13	31.134	457.140	41.771	18.065	496.373	28.124	21.705	497.547	62.155	26.678	486.337	84.802	20.630	463.508	84.917	27.727	475.080	110.447	25.932	499.807	108.531	19.657	475.817	136.449	35.056	469.815	164.489	34.614	437.738	115.338	30.969	429.813	72.880	28.391	416.699	121.241	30.036	389.847	161.839	42.062	418.783	206.018	32.172	349.397	185.419	36.587	335.482	143.395	14.459
14	31.606	456.963	41.738	16.821	496.551	27.821	19.705	497.578	62.222	24.157	486.343	84.757	19.836	463.579	84.672	24.886	474.995	110.470	23.364	499.888	108.577	20.382	475.825	136.373	34.222	469.565	164.487	38.918	437.802	115.594	38.081	429.606	73.438	33.599	416.657	121.665	29.493	389.904	161.813	40.892	418.792	206.011	29.027	349.477	185.460	35.762	335.480	143.482	13.754
15	27.875	456.961	41.633	13.026	496.768	27.652	17.107	497.599	62.240	19.878	486.374	84.800	17.281	463.705	84.723	21.068	474.959	110.513	19.591	499.947	108.568	18.598	475.844	136.312	29.074	469.318	164.486	29.205	437.807	115.619	25.673	429.554	73.822	27.905	416.508	121.824	26.858	389.891	161.813	37.358	418.757	206.037	25.129	349.412	185.496	32.390	335.469	143.478	12.584
16	24.843	457.018	41.485	11.059	496.956	27.616	16.312	497.584	62.184	18.583	486.372	84.800	16.308	463.622	84.710	20.250	474.947	110.442	17.136	499.961	108.561	18.578	475.810	136.273	26.148	469.143	164.465	22.714	437.778	115.370	20.281	429.554	73.730	23.427	416.399	121.804	26.453	389.952	161.764	36.659	418.758	206.042	23.624	349.354	185.540	31.477	335.476	143.608	12.281
17	21.903	457.002	41.406	9.909	496.989	27.744	15.554	497.577	62.118	17.461	486.452	84.655	15.781	463.676	84.670	18	474.898	110.478	15.682	499.928	108.549	17.863	475.791	136.197	23.176	468.908	164.529	18.691	437.766	114.921	16.808	429.614	73.541	19.613	416.407	121.788	25.444	389.980	161.756	34.455	418.722	206.049	21.425	349.434	185.588	29.297	335.470	143.676	12.388
18	19.380	457.047	41.452	8.839	496.999	27.714	14.929	497.511	62.061	15.835	486.471	84.566	15.760	463.692	84.651	16.045	474.916	110.488	14.841	499.947	108.554	17.667	475.698	136.160	21.383	468.798	164.512	16.327	437.757	114.740	14.596	429.586	73.276	16.726	416.505	121.832	24.680	390.032	161.754	34.250	418.651	206.089	21.763	349.252	185.641	28.134	335.469	143.717	12.103
19	25.505	457.185	41.651	15.434	496.536	28.032	20.830	497.547	62.127	24.496	486.397	84.740	20.178	463.708	84.875	23.795	475.085	110.469	24.409	499.826	108.554	18.922	475.759	136.357	30.694	469.668	164.591	23.759	437.715	115.154	21.181	429.716	72.842	20.650	416.666	121.323	22.644	390.043	161.717	31.216	418.616	206.108	19.274	349.430	185.591	26.047	335.498	143.653	11.658
20	28.106	457.058	41.736	16.076	496.607	27.651	19.759	497.637	62.205	23.322	486.404	84.792	19.658	463.655	84.715	25.886	475.041	110.460	25.477	499.911	108.508	20.471	475.878	136.452	34.272	469.457	164.594	37.827	437.764	115.260	38.962	429.449	73.292	30.996	416.663	121.490	22.511	390.061	161.654	30.761	418.607	206.107	18.591	349.403	185.653	26.465	335.484	143.634	11.737
21	25.894	457.028	41.670	13.173	496.800	27.471	17.277	497.616	62.203	20.826	486.439	84.818	17.425	463.575	84.709	22.023	474.967	110.471	21.295	499.923	108.526	19.686	475.883	136.421	30.031	469.127	164.546	28.432	437.852	115.406	26.888	429.521	73.726	26.690	416.550	121.700	21.382	390.144	161.647	29.369	418.591	206.121	17.640	349.497	185.698	24.977	335.498	143.748	11.445
22	23.301	457.103	41.451	11.290	496.927	27.564	16.188	497.567	62.147	18.739	486.405	84.732	15.856	463.614	84.654	19.977	474.938	110.531	18.273	499.928	108.579	19.922	475.904	136.396	26.327	468.951	164.495	22.409	437.805	115.260	20.788	429.541	73.666	22.752	416.485	121.750	21.151	390.129	161.584	41.591	418.553	206.166	47.796	349.495	185.642	36.797	335.548	143.451	30.288
23	20.273	457.078	41.363	9.199	496.961	27.649	14.625	497.610	62.121	16.539	486.433	84.650	14.233	463.610	84.635	17.659	474.999	110.533	16.432	499.921	108.580	18.245	475.871	136.303	22.716	468.818	164.491	18.191	437.801	115.168	16.108	429.452	73.494	18.204	416.528	121.794	20.218	390.121	161.587	54.943	418.628	206.218	58.661	349.560	185.594	42.058	335.483	143.529	33.484
24	29.972	457.202	41.550	17.545	496.352	27.837	23.393	497.662	62.217	27.113	486.391	84.659	21.055	463.442	84.882	26.705	475.136	110.439	28.432	499.833	108.577	21.941	475.893	136.601	35.404	469.740	164.492	30.941	437.735	115.339	27.142	429.691	72.960	25.792	416.649	121.406	20.511	390.162	161.589	57.312	418.690	206.162	53.962	349.508	185.490	43.297	335.480	143.513	28.904
25	28.468	456.981	41.711	15.340	496.576	27.706	18.804	497.696	62.262	22.261	486.382	84.813	18.705	463.553	84.699	23.023	475.031	110.520	23.273	499.871	108.521	20.510	475.926	136.559	32.056	469.555	164.547	38.059	437.798	115.306	35.723	429.616	73.495	31.898	416.680	121.771	18.618	390.196	161.542	50.659	418.922	206.091	45.839	349.441	185.389	39.465	335.480	143.508	21.925
26	25.125	456.960	41.551	11.645	496.787	27.654	15.643	497.585	62.228	19.070	486.346	84.821	15.774	463.623	84.705	18.886	475.005	110.511	19.341	499.853	108.541	18.500	475.897	136.428	26.590	469.297	164.513	27.891	437.796	115.449	23.946	429.645	73.882	25.960	416.478	121.978	17.307	390.254	161.597	45.574	419.003	206.054	42.124	349.265	185.484	38.058	335.470	143.444	17.609
27	20.287	457.014	41.454	8.727	496.855	27.656	13.241	497.550	62.185	16.209	486.425	84.866	12.877	463.658	84.638	15.636	475.031	110.529	15.727	499.900	108.546	15.775	475.855	136.372	21.043	468.967	164.489	20.068	437.757	115.535	16.946	429.617	73.736	19.891	416.374	121.804	15.600	390.239	161.533	38.869	419.014	206.036	33.247	349.388	185.432	33.151	335.483	143.433	13.772
28	17.500	457.082	41.379	7.170	496.953	27.739	11.786	497.524	62.150	13.496	486.391	84.669	11.425	463.603	84.641	13.159	474.978	110.528	14.227	499.860	108.513	14.431	475.833	136.262	18.006	468.930	164.490	14.750	437.734	114.919	13.135	429.457	73.488	15.796	416.388	121.818	15.013	390.196	161.566	35.261	419.055	206.032	28.134	349.469	185.435	31.041	335.492	143.335	11.605
29	15.009	457.030	41.400	6.434	496.987	27.755	10.875	497.590	62.084	11.522	486.461	84.579	11.199	463.667	84.649	12.568	474.942	110.480	13.023	499.897	108.508	13.598	475.792	136.172	15.944	468.763	164.512	12.605	437.741	114.942	11.073	429.465	73.325	13.328	416.450	121.822	15.013	390.196	161.547	31.886	419.005	206.037	23.935	349.544	185.447	28.866	335.477	143.383	10.463
30	13.222	456.984	41.473	5.968	496.984	27.712	10.527	497.526	61.992	10.791	486.431	84.419	10.438	463.585	84.586	11.864	474.930	110.504	11.909	499.929	108.563	12.971	475.751	136.177	14.556	468.609	164.553	10.986	437.754	114.716	9.815	429.452	73.151	11.704	416.556	121.843	15.124	390.174	161.617	30.449	418.951	206.026	20.876	349.546	185.444	28.012	335.473	143.375	9.644
31	12.032	456.959	41.601	5.481	496.987	27.854	10.277	497.494	61.999	9.617	486.480	84.294	10.062	463.527	84.563	10.727	474.875	110.531	10.795	499.927	108.575	12.569	475.690	136.156	13.466	468.644	164.600	9.941	437.783	114.651	8.908	429.566	73.011	10.591	416.687	121.679	15.040	390.181	161.552	28.903	418.828	206.037	18.489	349.383	185.539	26.977	335.460	143.204	9.128
32	12.630	456.968	41.800	6.026	497.061	27.997	11.232	497.448	61.993	10.226	486.474	84.311	11.240	463.518	84.583	11.614	474.904	110.510	13.614	499.782	108.544	14.010	475.725	136.089	14.093	468.602	164.671	10.564	437.807	114.680	9.408	429.575	72.919	10.672	416.767	121.708	16.693	390.155	161.573	30.335	418.814	206.039	18.812	349.279	185.616	28.471	335.470	143.241	9.961
33	12.523	456.952	41.832	6.584	497.042	27.940	12.107	497.499	61.948	11	486.536	84.171	11.733	463.517	84.525	12.159	474.837	110.532	13.841	499.894	108.551	14.735	475.698	136.045	14.830	468.562	164.690	11.009	437.825	114.645	9.954	429.613	72.852	10.960	416.859	121.614	17.831	390.204	161.588	30.841	418.682	206.081	20.608	349.143	185.574	29.145	335.481	143.298	10.722
34	12.847	456.863	41.901	6.842	497.090	27.903	12.750	497.476	61.942	11.904	486.560	84.319	12.658	463.530	84.497	13.045	474.905	110.491	13.318	499.885	108.562	15.696	475.671	136.032	15.741	468.525	164.761	11.591	437.821	114.591	10.438	429.684	72.777	11.391	416.912	121.711	18.987	390.193	161.542	32.222	418.667	206.102	20.597	349.325	185.616	30.523	335.483	143.336	11.153
35	13.106	456.880	42.011	7.493	497.130	28.005	13.402	497.467	61.923	12.200	486.523	84.259	13.322	463.531	84.499	13.568	474.877	110.518	13.932	499.956	108.563	16.461	475.684	136.093	16.407	468.521	164.728	12.227	437.826	114.796	11.108	429.645	72.796	11.898	416.949	121.636	19.658	390.211	161.550	32.040	418.590	206.092	19.774	349.459	185.624	30.128	335.468	143.430	11.993
36	22.736	457.241	41.807	16.246	496.380	28.203	19.446	497.545	62.201	22.687	486.351	84.651	20.021	463.522	84.841	24.455	475.132	110.470	26.909	499.846	108.499	21.382	475.842	136.724	30.210	469.942	164.583	31.141	437.773	115.531	28.665	429.777	72.667	24.467	416.848	121.082	18.533	390.255	161.551	29.188	418.511	206.113	17.608	349.522	185.613	27.238	335.473	143.467	11.075
37	18.968	456.993	41.751	11.853	496.626	28.001	14.214	497.629	62.182	16.791	486.367	84.734	15.021	463.535	84.653	18.500	475.031	110.493	19.182	499.903	108.503	17.118	475.894	136.500	24.435	469.689	164.581	26.436	437.812	115.769	25.688	429.613	73.436	24.044	416.712	121.563	15.436	390.275	161.540	23.699	418.487	206.121	13.898	349.521	185.685	21.262	335.474	143.695	9.164
38	15.806	456.981	41.641	9.109	496.724	27.785	11.955	497.563	62.137	13.557	486.397	84.725	12.726	463.582	84.560	16.477	475.015	110.477	15.705	499.890	108.581	15.216	475.895	136.470	20.065	469.296	164.552	18.173	437.810	115.487	17.335	429.645	73.763	19.036	416.501	121.769	14.031	390.256	161.531	20.869	418.481	206.130	12.333	349.504	185.664	18.837	335.471	143.675	8.438
39	13.935	456.957	41.545	7.408	496.820	27.788	10.857	497.564	62.111	12.026	486.433	84.598	11.178	463.580	84.642	16.182	475.038	110.508	14.455	499.979	108.543	14.108	475.843	136.394	17.577	469.054	164.558	14.123	437.789	115.331	12.823	429.483	73.604	15.336	416.446	121.730	13.493	390.272	161.539	19.983	418.374	206.134	12.086	349.666	185.754	17.273	335.478	143.805	7.918
40	12.449	457.010	41.561	6.613	496.862	27.884	10.366	497.553	62.048	11.009	486.449	84.614	10.514	463.587	84.585	15.932	475.009	110.439	12.227	499.906	108.580	13.471	475.806	136.295	15.713	468.977	164.592	11.605	437.770	114.947	10.750	429.440	73.369	13	416.452	121.804	13.822	390.259	161.522	23.653	418.266	206.140	32.231	349.548	185.703	23.849	335.525	143.518	15.918
41	11.856	456.978	41.619	6.208	496.896	27.992	10.223	497.508	62.051	10.261	486.525	84.523	10.075	463.564	84.594	13.841	474.975	110.491	12	499.850	108.532	12.814	475.797	136.214	14.343	468.747	164.578	10.286	437.762	114.794	9.488	429.422	73.204	11.325	416.522	121.728	13.711	390.242	161.569	38.284	418.375	206.169	44.489	349.579	185.688	31.395	335.510	143.560	26.146
42	19.884	457.049	41.754	12.103	496.476	27.950	15.375	497.705	62.234	18.278	486.371	84.832	15.219	463.582	84.792	23.841	475.072	110.488	20.523	499.877	108.547	16.216	475.929	136.603	23.994	469.794	164.464	29.991	437.804	115.055	29.027	429.524	72.976	23.566	416.746	121.396	13.720	390.309	161.482	40.761	418.430	206.154	41.849	349.508	185.460	31.733	335.484	143.580	23.295
43	20.009	456.961	41.783	10.446	496.669	27.769	13.536	497.641	62.270	16.939	486.373	84.802	14.226	463.605	84.764	20.932	475.053	110.498	18.409	499.911	108.530	15.755	475.910	136.522	22.052	469.366	164.468	23.709	437.820	115.465	22.054	429.463	73.609	22.036	416.569	121.724	13.804	390.299	161.490	40.011	418.619	206.110	39.328	349.431	185.532	31.860	335.479	143.605	20.274
44	18.356	457.034	41.599	8.399	496.744	27.701	12.036	497.600	62.185	14.887	486.431	84.801	12.644	463.636	84.782	18.591	475.077	110.520	15.250	499.915	108.563	15.265	475.920	136.513	19.025	469.080	164.438	17.750	437.829	115.336	16.477	429.523	73.708	17.872	416.460	121.838	13.493	390.320	161.443	37.420	418.718	206.052	34.656	349.433	185.461	31.093	335.482	143.558	16.633
45	16.759	457.027	41.562	7.522	496.860	27.803	11.295	497.582	62.140	13.122	486.408	84.689	12.404	463.689	84.764	17.455	475.015	110.433	13.386	499.945	108.547	14.706	475.903	136.411	17.256	468.931	164.509	14.095	437.789	115.194	13.138	429.527	73.538	15.128	416.463	121.808	14.804	390.333	161.446	35.222	418.869	206.029	30.973	349.417	185.507	30.122	335.477	143.501	14.107
46	15.361	457.004	41.518	6.815	496.855	27.827	10.571	497.593	62.093	12.078	486.433	84.652	11.301	463.656	84.722	14.477	474.962	110.475	12.409	499.920	108.570	13.765	475.855	136.298	15.497	468.785	164.552	11.682	437.775	114.813	10.685	429.525	73.362	12.785	416.481	121.816	21.533	390.197	161.720	32.778	418.940	206.034	26.828	349.368	185.484	28.750	335.476	143.562	11.943
47	22.833	457.115	41.691	13.135	496.520	28.186	15.045	497.651	62.314	18.304	486.396	84.876	15.247	463.531	84.797	21.977	475.094	110.446	21.886	499.853	108.512	16.961	475.899	136.618	25.475	469.705	164.490	31.950	437.801	115.211	30.673	429.593	73.091	24.193	416.729	121.400	28.307	390.069	161.825	31.210	418.956	206.013	22.704	349.417	185.488	27.977	335.475	143.427	10.680
48	21.769	456.981	41.659	10.859	496.706	27.930	13.482	497.654	62.262	16.435	486.424	84.875	13.685	463.583	84.711	19.682	475.055	110.468	19.636	499.834	108.531	16.980	475.943	136.661	22.988	469.289	164.552	24.591	437.823	115.518	23.023	429.621	73.716	22.387	416.584	121.801	30.053	389.933	161.846	29.222	418.870	206.053	19.548	349.441	185.550	26.547	335.473	143.325	9.794
49	19.875	456.956	41.571	8.933	496.844	27.623	12.455	497.611	62.238	14.400	486.463	84.758	12.527	463.626	84.694	17.864	474.996	110.479	16.455	499.858	108.538	15.618	475.907	136.486	20.179	469.022	164.563	19.150	437.825	115.410	16.550	429.549	73.794	18.949	416.446	121.919	30.404	389.877	161.830	27.420	418.842	206.048	16.935	349.511	185.572	25.203	335.469	143.427	9.320
50	17.329	457.023	41.407	7.443	496.885	27.621	11.464	497.591	62.209	12.800	486.471	84.671	11.308	463.651	84.671	14.705	474.958	110.514	14.477	499.919	108.568	14.657	475.872	136.374	17.441	468.814	164.527	15.500	437.765	115.090	13.088	429.440	73.577	15.715	416.399	121.881	32.142	389.920	161.860	25.898	418.718	206.080	15.559	349.557	185.634	23.977	335.479	143.408	8.758
51	17.560	457.081	41.489	8.607	496.799	27.834	12.259	497.553	62.112	13.965	486.435	84.614	12.301	463.620	84.742	14.886	475.018	110.472	15.205	499.879	108.548	13.853	475.847	136.360	18.083	469.240	164.573	12.805	437.767	114.907	11.004	429.552	73.357	13.369	416.418	121.732	37.187	389.897	161.853	24.443	418.708	206.090	14.640	349.592	185.629	22.331	335.467	143.379	8.406
52	22.870	457.060	41.724	12.528	496.574	27.945	15.643	497.644	62.254	18.174	486.348	84.805	15.473	463.602	84.700	21.477	475.070	110.466	21.227	499.871	108.522	15.696	475.919	136.559	25.324	469.599	164.547	35.373	437.776	115.023	33.792	429.515	73.141	26.434	416.712	121.635	37.467	389.815	161.904	23.562	418.676	206.083	14.414	349.607	185.773	22.372	335.502	143.416	8.456
53	21.782	457.019	41.650	10.355	496.723	27.642	14.500	497.712	62.337	16.130	486.422	84.869	13.849	463.598	84.654	18.273	475.020	110.489	18.477	499.923	108.520	14.755	475.883	136.401	22.917	469.105	164.515	27.482	437.798	115.422	25.208	429.513	73.648	23.712	416.525	121.762	36.387	389.820	161.880	22.511	418.617	206.107	13.570	349.590	185.692	20.500	335.469	143.565	8.680
54	19.093	456.995	41.464	8.337	496.921	27.608	13.286	497.695	62.259	14.617	486.447	84.837	12.007	463.630	84.685	15.500	475.027	110.500	16	499.920	108.535	14.657	475.847	136.468	19.781	468.886	164.475	20.195	437.740	115.268	17.969	429.462	73.797	19.679	416.400	121.775	39.142	389.845	161.903	21.716	418.585	206.079	12.935	349.612	185.664	19.192	335.452	143.659	8.530
55	16.519	457.072	41.389	6.877	496.954	27.714	11.839	497.617	62.183	12.983	486.461	84.721	10.918	463.599	84.648	14.114	475.017	110.516	13.727	499.919	108.563	13.598	475.804	136.317	17.315	468.782	164.482	15.627	437.738	115.041	14.062	429.579	73.738	16.343	416.376	121.696	39.662	389.797	161.929	20.784	418.559	206.137	12.457	349.622	185.569	18.773	335.510	143.621	8.260
56	14.477	457.036	41.354	6.252	496.931	27.793	11.179	497.555	62.139	12.078	486.533	84.643	10.425	463.565	84.631	12.795	474.941	110.511	12.318	499.907	108.583	16.559	475.906	136.723	15.806	468.827	164.513	12.900	437.750	114.838	11.688	429.497	73.472	13.956	416.396	121.796	39.156	389.784	161.923	20.466	418.479	206.127	12.285	349.674	185.666	18.029	335.498	143.729	8.676
57	12.819	457.031	41.419	5.762	497.017	27.799	10.723	497.584	62.072	11.026	486.527	84.458	10.164	463.569	84.566	11.682	474.910	110.506	10.932	499.947	108.546	16.265	475.941	136.589	14.395	468.688	164.539	11.723	437.716	114.770	10.169	429.487	73.263	11.971	416.487	121.774	38.342	389.774	161.907	20.182	418.394	206.148	11.882	349.597	185.664	17	335.454	143.876	8.537
58	11.787	456.994	41.594	5.525	497.084	27.882	10.179	497.528	62.013	9.861	486.501	84.440	9.952	463.560	84.568	11.545	474.946	110.453	10.159	499.932	108.570	14.775	475.905	136.416	13.454	468.675	164.582	10.505	437.774	114.731	9.208	429.528	73.117	10.577	416.613	121.785	40.400	389.813	161.913	19.665	418.373	206.152	12.048	349.620	185.715	16.006	335.474	144.032	8.409
59	10.981	456.955	41.658	5.390	497.039	27.786	10.143	497.500	61.956	9.435	486.527	84.365	9.932	463.540	84.568	11.205	474.905	110.493	10.136	499.932	108.550	13.863	475.841	136.295	13.006	468.604	164.655	10.005	437.746	114.606	8.785	429.526	72.977	9.953	416.776	121.680	41.627	389.833	161.891	19.688	418.337	206.131	12.226	349.514	185.685	15.750	335.474	144.126	8.577
60	11.088	456.905	41.819	5.625	497.090	27.887	10.634	497.523	61.939	9.452	486.526	84.236	10.575	463.509	84.500	11.432	474.881	110.514	10.477	499.920	108.603	14.039	475.790	136.216	13.673	468.635	164.657	10.095	437.779	114.586	8.942	429.538	72.846	10.051	416.799	121.778	43.538	389.790	161.925	20.688	418.371	206.162	13.280	349.788	185.631	16.163	335.465	144.246	8.993
61	19.806	457.157	41.825	12.988	496.578	27.873	18.411	497.530	62.134	19.635	486.425	84.676	18.171	463.509	84.824	24.886	475.024	110.541	22.568	499.834	108.473	18.255	475.816	136.581	26.620	469.950	164.517	18.341	437.760	115.083	15.908	429.754	72.682	15.613	416.811	121.300	45.836	389.823	161.902	22.420	418.299	206.170	14.683	349.839	185.675	17.227	335.469	144.301	10.057
62	22.472	456.983	41.824	13.158	496.598	27.716	18.688	497.580	62.243	20.157	486.396	84.758	18.842	463.494	84.618	26.705	475.070	110.471	22.568	499.885	108.528	20.402	475.854	136.475	30.333	469.702	164.555	36.495	437.810	115.362	34.208	429.489	73.332	29.796	416.744	121.483	50.693	389.843	161.919	25.062	418.292	206.178	17.199	349.523	185.691	19.262	335.496	144.216	11.356
63	22.718	456.970	41.715	11.537	496.789	27.662	17.402	497.540	62.225	18.574	486.378	84.693	18.226	463.487	84.673	26.045	475.049	110.508	20.432	499.900	108.563	20.196	475.878	136.459	28.481	469.312	164.498	28.495	437.786	115.650	24.719	429.470	73.706	27.022	416.570	121.753	55.289	389.837	161.925	25.420	418.278	206.157	18.414	349.440	185.753	19.541	335.487	144.359	12.036
64	19.644	457.015	41.615	9.238	496.887	27.600	15.027	497.583	62.159	15.522	486.461	84.625	15.795	463.566	84.664	25.159	475.070	110.471	16.455	499.914	108.563	18.510	475.858	136.433	24.015	469.021	164.512	21.559	437.807	115.535	17.858	429.504	73.660	21.124	416.486	121.673	52.564	389.802	161.940	44.733	418.335	206.196	53.914	349.625	185.637	35.355	335.557	143.636	35.509
65	18.162	456.978	41.553	8.516	496.973	27.801	15.214	497.531	62.062	15.913	486.404	84.679	15.185	463.568	84.677	23.932	475.012	110.461	15.477	499.943	108.584	18.569	475.802	136.323	22.639	468.832	164.589	18.086	437.815	115.085	16.485	429.461	73.496	18.719	416.432	121.673	52.244	389.784	161.940	48.841	418.588	206.163	58.522	349.642	185.511	39.047	335.509	143.639	34.434
66	23.968	457.257	41.789	14.774	496.503	28.011	18.393	497.530	62.066	23.548	486.342	84.682	20.267	463.506	84.922	28.795	475.031	110.482	24.864	499.824	108.557	20.343	475.812	136.466	29.355	469.563	164.583	18.168	437.791	115.295	15.319	429.593	73.228	16.974	416.591	121.646	49.253	389.788	161.914	47.062	418.775	206.105	51.376	349.525	185.465	39.151	335.516	143.580	27.957
67	27.806	457.068	41.876	16.499	496.577	27.850	18.884	497.637	62.221	23.322	486.344	84.815	20.760	463.554	84.810	29.705	475.020	110.489	24.886	499.927	108.536	22.422	475.925	136.567	32.840	469.474	164.526	43.264	437.817	115.072	40.696	429.561	73.200	32.040	416.638	121.601	49.729	389.824	161.876	44.341	418.871	206.057	47.952	349.572	185.475	38.645	335.494	143.553	23.698
68	25.880	456.948	41.758	13.176	496.740	27.660	17.027	497.562	62.201	19.583	486.382	84.764	18.267	463.596	84.779	24.636	475.029	110.488	21.841	499.930	108.552	21.039	475.941	136.534	28.719	469.126	164.528	33.482	437.828	115.400	28.442	429.485	73.706	28.255	416.520	121.774	51.280	389.807	161.911	41.784	418.917	206.059	41.210	349.594	185.388	37.413	335.475	143.485	19.687
69	24.727	456.991	41.569	11.340	496.855	27.650	15.839	497.532	62.163	17.930	486.447	84.726	16.767	463.635	84.723	22.773	474.991	110.497	19.364	499.954	108.588	22	475.978	136.536	26.250	468.934	164.491	27.232	437.755	115.403	21.915	429.345	73.694	24.376	416.425	121.799	52.089	389.789	161.938	40.727	418.898	206.029	40.478	349.470	185.481	38.192	335.471	143.483	17.897
70	22.528	457.016	41.481	9.774	496.943	27.695	15.786	497.571	62.148	16.878	486.440	84.620	16.089	463.616	84.657	20.091	474.947	110.512	17.545	499.915	108.550	20.412	475.863	136.430	23.481	468.837	164.553	21.159	437.770	115.058	17.512	429.437	73.566	20.631	416.436	121.747	51.004	389.804	161.904	38.642	418.883	206.046	38.575	349.534	185.375	36.552	335.466	143.480	15.555
71	19.634	457.060	41.455	8.560	497.022	27.806	14.554	497.566	62.055	14.417	486.492	84.523	14.466	463.573	84.654	18.636	474.964	110.534	15.295	499.924	108.563	18.412	475.830	136.386	20.645	468.789	164.559	17.032	437.779	114.808	14.708	429.506	73.309	16.741	416.503	121.783	47.493	389.787	161.910	35.920	418.807	206.056	34.941	349.392	185.454	35.535	335.519	143.403	14.007
72	17.954	456.949	41.567	8.513	497.129	27.782	14.402	497.547	62.024	13.974	486.478	84.390	14.616	463.589	84.586	17.409	474.912	110.527	15.318	499.996	108.499	18.353	475.832	136.249	19.843	468.680	164.610	15.627	437.782	114.625	13.592	429.567	73.164	15.350	416.631	121.748	47.280	389.825	161.906	35.239	418.707	206.062	32.097	349.567	185.487	34.750	335.463	143.370	13.598
73	16.694	457.006	41.625	8.070	497.004	27.975	13.982	497.545	62.011	13.139	486.497	84.330	14.082	463.537	84.649	15.364	474.936	110.469	13.727	499.938	108.603	16.912	475.765	136.175	18.361	468.634	164.703	13.586	437.764	114.678	11.935	429.554	72.986	13.562	416.732	121.680	45.267	389.790	161.883	33.080	418.653	206.082	28.366	349.499	185.468	32.942	335.472	143.355	12.523
74	28.486	457.056	41.837	16.862	496.508	27.796	21.393	497.568	62.205	23.704	486.362	84.768	21.562	463.506	84.831	28.455	475.043	110.474	24.364	499.845	108.494	22.422	475.858	136.597	33.935	469.786	164.582	43.545	437.795	115.110	41.777	429.759	72.888	30.828	416.806	121.169	44.622	389.831	161.883	32.710	418.626	206.093	26.398	349.546	185.458	31.738	335.470	143.445	12.719
75	26.829	456.913	41.873	13.619	496.757	27.558	17.964	497.656	62.231	20.348	486.398	84.832	18.610	463.603	84.731	24.614	475.040	110.476	19.909	499.879	108.556	20.225	475.918	136.478	30.105	469.279	164.621	32.482	437.806	115.511	31.108	429.647	73.590	28.292	416.647	121.632	40.671	389.857	161.889	30.506	418.529	206.088	25.048	349.658	185.439	29.698	335.475	143.425	11.815
76	24.287	456.991	41.694	11.050	496.883	27.457	15.884	497.565	62.186	18.652	486.431	84.819	16.644	463.636	84.682	21.455	475.013	110.510	17.727	499.875	108.558	19.833	475.857	136.435	25.574	469.047	164.555	24.436	437.775	115.375	22.196	429.597	73.784	23.606	416.479	121.766	38.800	389.832	161.912	29.528	418.503	206.091	22.581	349.629	185.493	28.413	335.468	143.477	11.402
77	22.315	456.968	41.611	9.862	496.989	27.648	15.491	497.583	62.111	18.070	486.447	84.690	15.842	463.600	84.742	19.909	474.998	110.516	17.818	499.853	108.540	19.657	475.865	136.360	23.488	468.933	164.550	19.791	437.769	114.999	18.054	429.550	73.605	20.708	416.420	121.824	38.409	389.836	161.878	29.568	418.473	206.113	21.978	349.553	185.588	28.488	335.485	143.419	11.712
78	22.718	457.048	41.597	10.839	496.929	27.712	16.777	497.538	62.110	19.591	486.447	84.704	16.795	463.582	84.754	20.250	474.985	110.514	18.864	499.900	108.544	20.059	475.841	136.269	23.651	468.978	164.579	17.314	437.777	114.757	15.919	429.488	73.369	18.077	416.490	121.787	38.453	389.877	161.853	30.028	418.380	206.108	20.688	349.490	185.609	28.953	335.490	143.427	12.256
79	28.282	457.022	41.822	16.935	496.511	27.995	18.866	497.635	62.229	24.209	486.348	84.818	20.589	463.606	84.874	28.182	475.036	110.468	25.886	499.854	108.539	20.676	475.869	136.466	33.577	469.681	164.502	43.314	437.818	115.186	39.112	429.614	73.182	32.931	416.748	121.532	33.182	389.856	161.862	26.881	418.386	206.121	18.188	349.424	185.678	25.616	335.508	143.421	10.819
80	25.935	456.961	41.732	13.472	496.763	27.680	17.795	497.658	62.277	20.765	486.354	84.783	17.890	463.654	84.723	24.864	475.041	110.450	20.523	499.891	108.574	21.235	475.926	136.722	28.907	469.351	164.509	32.932	437.842	115.495	27.727	429.639	73.704	29.007	416.518	121.780	30.644	389.877	161.837	25.330	418.365	206.115	17.102	349.454	185.637	24.058	335.482	143.637	10.495
81	20.769	456.974	41.578	10.302	496.883	27.596	14.536	497.586	62.241	16.035	486.432	84.742	14.274	463.654	84.666	18.977	475.013	110.490	15.773	499.931	108.513	17.892	475.944	136.528	22.966	469.109	164.471	22.791	437.805	115.400	18.112	429.546	73.747	21.766	416.455	121.783	26.693	389.880	161.819	22.438	418.304	206.113	16.199	349.395	185.559	21.610	335.529	143.554	9.466
82	17.606	457.022	41.461	8.293	496.982	27.714	12.795	497.577	62.162	13.774	486.421	84.731	12.432	463.625	84.661	15.523	474.955	110.481	12.818	499.862	108.560	15.765	475.899	136.446	19.049	468.912	164.483	16.705	437.759	114.999	13.819	429.550	73.608	16.880	416.406	121.696	23.982	389.849	161.807	33.903	418.490	206.165	36.505	349.541	185.667	28	335.542	143.440	25.698
83	15.556	457.039	41.382	7.220	497.009	27.769	11.688	497.555	62.092	13.496	486.362	84.676	13.103	463.559	84.759	13.523	474.959	110.528	11.886	499.920	108.581	14.735	475.824	136.323	17	468.773	164.530	13.914	437.757	114.833	11.827	429.587	73.372	14.193	416.453	121.770	22.871	389.908	161.815	42.295	418.597	206.186	49.462	349.543	185.602	34.802	335.498	143.528	27.637
84	15.106	456.971	41.499	7.076	497.053	27.835	11.830	497.497	62.065	13.026	486.344	84.616	12.527	463.587	84.684	13.273	474.886	110.482	11.614	499.951	108.580	14.784	475.766	136.197	16.358	468.669	164.565	12.536	437.765	114.656	10.973	429.582	73.192	13.142	416.604	121.660	22.698	389.924	161.780	43.670	418.686	206.112	46.613	349.513	185.527	36.372	335.488	143.608	24.797
85	13.894	456.983	41.546	6.469	496.959	27.837	11.661	497.446	62.004	12.191	486.465	84.422	12.205	463.587	84.621	13.659	474.927	110.470	11.068	499.945	108.622	14.735	475.740	136.280	15.833	468.620	164.639	11.632	437.775	114.688	10.315	429.619	73.018	12.004	416.670	121.663	22.076	389.933	161.772	43.739	418.739	206.071	43.602	349.358	185.469	37.384	335.508	143.491	21.338
86	18.681	457.125	41.778	10.815	496.628	27.917	15.330	497.627	62.011	18.200	486.479	84.646	16.384	463.567	84.835	19.364	475.036	110.432	17.773	499.876	108.509	16.696	475.799	136.261	21.386	469.383	164.660	11.545	437.762	114.734	10.258	429.578	72.890	11.701	416.767	121.639	22.591	389.970	161.763	44.619	418.823	206.063	42.468	349.367	185.404	39.872	335.489	143.545	19.103
87	25.750	457.030	41.826	15.106	496.499	27.801	19.330	497.653	62.194	23.183	486.342	84.816	19.986	463.579	84.804	26.727	475.050	110.479	23.909	499.864	108.561	20.598	475.876	136.544	32.506	469.568	164.600	40.741	437.779	115.259	37.458	429.649	72.981	29.927	416.780	121.448	23.284	390.040	161.750	44.812	418.864	206.048	41.715	349.332	185.451	40.855	335.489	143.582	17.644
88	25.468	456.916	41.826	12.578	496.808	27.598	17.348	497.571	62.189	21.696	486.392	84.790	18.192	463.657	84.699	24.886	475.041	110.443	22.091	499.955	108.533	20.137	475.884	136.438	29.923	469.044	164.551	31.191	437.817	115.575	26.262	429.608	73.648	27.672	416.582	121.837	22.809	390.079	161.710	43.239	418.875	206.040	38.602	349.317	185.378	40.669	335.488	143.453	16.612
89	23.088	456.898	41.695	10.680	497.001	27.631	16.214	497.545	62.154	19.887	486.322	84.769	16.610	463.621	84.661	22.886	475.023	110.497	21.977	499.823	108.524	18.980	475.852	136.312	26.515	468.868	164.451	26.336	437.770	115.799	19.865	429.614	73.613	23.248	416.438	121.842	22.067	390.068	161.659	40.756	418.821	206.038	36.817	349.457	185.467	39.785	335.486	143.465	14.833
90	18.449	456.970	41.572	8.176	497.002	27.815	13.330	497.532	62.117	16.087	486.379	84.677	13.658	463.633	84.670	17.841	474.962	110.498	16.659	499.933	108.547	16.186	475.798	136.282	20.873	468.805	164.521	18.186	437.765	115.392	14.185	429.490	73.438	17.212	416.467	121.791	18.902	390.140	161.644	34.426	418.827	206.047	28.667	349.385	185.473	33.448	335.463	143.527	12.246
91	13.949	456.965	41.510	6.372	497.030	27.810	10.929	497.435	62.041	12.626	486.404	84.608	10.897	463.625	84.640	13.318	474.924	110.498	12.591	499.881	108.562	13.324	475.774	136.274	16.522	468.794	164.539	12.609	437.762	114.871	10.665	429.521	73.158	12.380	416.551	121.867	15.884	390.187	161.634	27.597	418.783	206.071	20.774	349.449	185.485	27.564	335.501	143.498	10.025
92	12.380	456.917	41.605	5.592	497.071	27.815	10.125	497.443	62.020	11.304	486.399	84.520	10.370	463.561	84.557	11.886	474.891	110.502	10.909	499.954	108.563	12.441	475.712	136.121	14.537	468.602	164.582	10.677	437.761	114.714	9.254	429.475	73.021	10.569	416.627	121.814	14.876	390.196	161.628	25.398	418.684	206.081	18.570	349.380	185.363	25.233	335.477	143.433	9.249
93	11.162	456.935	41.658	5.437	497.124	27.897	9.598	497.514	61.989	10	486.455	84.395	9.884	463.575	84.611	10.977	474.897	110.506	9.705	499.971	108.556	11.922	475.703	136.101	13.435	468.510	164.629	9.618	437.781	114.670	8.473	429.568	72.951	9.427	416.756	121.770	14.400	390.227	161.600	23.892	418.642	206.103	16.522	349.322	185.527	23.337	335.482	143.469	8.883
94	14.699	457.123	41.820	8.780	496.807	27.786	12.982	497.647	62.037	14.426	486.463	84.558	13.110	463.534	84.750	14.750	475.009	110.491	14.295	499.831	108.527	13.255	475.761	136.168	17.287	469.242	164.647	10.495	437.807	114.810	9.281	429.588	72.818	10.084	416.822	121.601	18.267	390.253	161.618	24.307	418.594	206.103	16.204	349.394	185.572	23.686	335.493	143.533	9.584
95	19.856	457.042	41.890	11.941	496.462	27.928	15.375	497.639	62.160	18.096	486.366	84.774	15	463.548	84.721	22.955	475.077	110.480	18.409	499.887	108.563	16.480	475.869	136.596	25.117	469.690	164.509	31.705	437.807	115.312	31.108	429.608	73.078	25.124	416.796	121.555	25.471	390.171	161.840	23.864	418.564	206.099	15.602	349.436	185.625	23.820	335.507	143.483	9.601
96	20.329	457.023	41.738	11.091	496.726	27.684	15.491	497.652	62.176	18.078	486.332	84.743	15.404	463.546	84.715	22.841	475.052	110.436	18.023	499.894	108.556	17.520	475.915	136.495	24.769	469.320	164.523	26.659	437.798	115.613	24.304	429.559	73.660	24.920	416.586	121.821	33.658	390.028	161.885	25.091	418.498	206.116	16.366	349.426	185.573	24.971	335.494	143.535	10.349
97	20.074	456.979	41.624	9.959	496.922	27.673	15.196	497.581	62.149	17.487	486.388	84.703	15.274	463.617	84.698	21.727	475.044	110.478	17.477	499.963	108.568	17.931	475.880	136.394	23.466	469.033	164.532	22.609	437.819	115.469	20.073	429.625	73.730	22.832	416.439	121.758	36.627	389.918	161.874	26.500	418.489	206.105	16.839	349.436	185.634	25.256	335.492	143.634	11.078
98	19.616	457.037	41.492	9.566	496.953	27.649	15.241	497.537	62.055	16.765	486.356	84.605	15.527	463.614	84.660	21.455	474.998	110.477	16.841	499.928	108.574	20.235	475.859	136.412	22.719	468.787	164.562	19.550	437.769	115.013	17.527	429.621	73.536	20.971	416.372	121.746	39.689	389.870	161.860	28.511	418.416	206.132	18.075	349.482	185.667	27.709	335.517	143.606	11.701
99	17.977	457.060	41.536	8.991	497.122	27.744	14.741	497.542	62.042	15.835	486.392	84.510	14.884	463.569	84.600	18.364	474.950	110.508	15.773	499.952	108.553	18.853	475.847	136.314	20.892	468.683	164.599	16.500	437.787	114.807	14.773	429.551	73.248	18.018	416.473	121.697	46.209	389.908	161.858	28.040	418.385	206.136	19.242	349.440	185.590	26.779	335.512	143.724	12.221
100	17.037	456.979	41.626	8.255	497.056	27.696	14.259	497.494	61.991	14.809	486.425	84.386	14.658	463.563	84.537	16.932	474.915	110.505	14.909	499.959	108.580	18.069	475.765	136.211	19.750	468.606	164.574	14.927	437.777	114.777	13.554	429.521	73.086	15.777	416.589	121.697	51.929	389.872	161.868	28.068	418.394	206.162	23.667	349.285	185.443	26.203	335.484	143.873	12.544
101	15.157	456.931	41.768	7.801	497.097	27.882	13.500	497.477	61.992	13.435	486.406	84.356	13.692	463.554	84.547	15.409	474.912	110.482	13.250	499.960	108.574	17.255	475.781	136.236	18.265	468.553	164.633	13.577	437.790	114.589	12.388	429.547	72.927	14.504	416.678	121.699	49.387	389.826	161.895	27.159	418.346	206.148	25.194	349.183	185.525	25.198	335.529	143.795	11.883
102	13.616	456.867	41.860	7.238	497.084	27.880	13	497.491	61.963	12.626	486.430	84.351	13.466	463.509	84.527	14.341	474.869	110.510	12.841	499.928	108.555	17	475.759	136.202	17.293	468.578	164.705	12.559	437.782	114.532	11.238	429.617	72.886	13.044	416.792	121.719	46.684	389.814	161.930	26.347	418.336	206.151	25.210	349.214	185.468	23.529	335.504	143.842	11.701
103	24.329	457.139	41.821	17.633	496.410	28.087	21.839	497.560	62.195	25.235	486.423	84.660	21.247	463.523	84.889	29.341	475.034	110.453	26.932	499.797	108.506	21.284	475.783	136.620	32.562	469.803	164.637	29.223	437.764	115.170	26.154	429.814	72.659	24.511	416.822	121.180	52.987	389.869	161.899	27.284	418.258	206.145	24.634	349.460	185.470	24.988	335.519	143.841	12.274
104	25.486	457.002	41.853	16.628	496.503	28.046	20.357	497.555	62.235	22.330	486.367	84.746	19.966	463.556	84.656	27.045	475.001	110.502	24.500	499.897	108.514	22.029	475.886	136.545	32.552	469.546	164.643	36.218	437.830	115.530	34.731	429.527	73.327	33.788	416.766	121.692	55.142	389.828	161.937	26.926	418.329	206.155	23.387	349.511	185.491	23.570	335.503	144.035	12.221
105	22.144	456.929	41.761	12.393	496.762	27.732	17.161	497.637	62.226	18.078	486.414	84.698	16.870	463.624	84.613	23.364	475.089	110.477	19.682	499.892	108.566	19.451	475.871	136.457	26.713	469.254	164.629	24.736	437.798	115.465	22.804	429.519	73.684	27.033	416.535	121.831	50.369	389.847	161.920	24.926	418.269	206.164	22.462	349.398	185.368	22.145	335.549	143.910	11.829
106	20.731	456.966	41.633	10.660	496.927	27.672	15.714	497.645	62.143	16.209	486.380	84.613	15.411	463.590	84.679	21.386	474.988	110.485	17.136	499.928	108.537	19.118	475.883	136.402	23.645	469.008	164.574	19.082	437.797	115.050	17.927	429.657	73.596	22.109	416.453	121.808	48.822	389.826	161.909	24.580	418.295	206.157	21.532	349.577	185.448	21.762	335.513	143.929	11.637
107	17.815	456.952	41.524	8.589	496.964	27.665	14.089	497.539	62.057	15.087	486.356	84.644	13.747	463.599	84.611	19.750	475.024	110.476	14.818	499.887	108.543	17.608	475.841	136.320	20.108	468.854	164.584	15.077	437.767	114.883	14.342	429.570	73.391	17.515	416.450	121.754	49.040	389.825	161.907	23.318	418.285	206.163	19.360	349.607	185.556	20.017	335.507	144.110	10.996
108	16.574	456.949	41.578	8.205	497.001	27.995	13.554	497.537	62.032	14.539	486.389	84.583	13.356	463.605	84.606	18.159	475.001	110.517	15.227	499.901	108.509	17.069	475.846	136.268	18.951	468.779	164.663	13.486	437.800	114.711	12.873	429.579	73.163	15.328	416.518	121.789	50.836	389.819	161.911	23.591	418.255	206.188	19.215	349.348	185.588	19.506	335.502	144.234	11.096
109	14.699	457.020	41.705	7.202	497.049	27.879	12.464	497.492	62.040	13.096	486.435	84.375	12.630	463.547	84.538	16.750	474.967	110.522	13.568	499.971	108.519	15.980	475.788	136.243	17.108	468.654	164.648	12.282	437.794	114.729	11.235	429.707	73.085	13.069	416.651	121.793	48.720	389.784	161.919	22.801	418.255	206.180	18.925	349.263	185.768	18.587	335.483	144.355	10.626
110	13.889	456.980	41.652	6.868	497.080	27.864	12.107	497.513	61.951	12.078	486.459	84.324	12.103	463.523	84.554	14.864	474.911	110.513	12.614	499.931	108.502	15.382	475.804	136.136	15.938	468.631	164.677	11.473	437.796	114.705	10.538	429.613	72.923	11.755	416.718	121.696	46.138	389.766	161.924	22.125	418.217	206.161	18.172	349.496	185.414	17.483	335.491	144.443	10.541
111	16.977	457.041	41.784	9.748	496.760	27.993	15.589	497.452	62.087	15.887	486.414	84.519	14.856	463.568	84.622	18.068	474.926	110.451	16.977	499.864	108.450	16.647	475.751	136.166	18.994	469.188	164.661	12.786	437.777	114.860	11.835	429.673	72.853	12.796	416.820	121.554	51.742	389.799	161.924	23.182	418.214	206.174	18.522	349.416	185.471	18.052	335.503	144.515	11.480
112	24.810	457.124	41.793	14.868	496.505	27.864	19.554	497.579	62.173	21.400	486.355	84.773	18.260	463.514	84.703	26.727	475.087	110.459	24.500	499.901	108.528	20.765	475.898	136.624	30.139	469.798	164.517	35.882	437.835	115.239	33.369	429.621	73.169	29.577	416.741	121.466	52.027	389.812	161.912	23.199	418.190	206.163	18.446	349.503	185.537	18.151	335.502	144.606	11.836
113	24.671	457.035	41.737	12.648	496.758	27.533	17.214	497.627	62.209	20.574	486.353	84.809	17.342	463.509	84.626	25.727	475.019	110.475	21.864	499.917	108.552	20.431	475.928	136.509	28.355	469.353	164.526	27.955	437.824	115.567	23.331	429.593	73.677	26.175	416.545	121.723	50.804	389.789	161.938	23.886	418.165	206.167	18.935	349.503	185.486	17.930	335.498	144.645	11.662
114	23.148	456.994	41.603	11.185	496.907	27.537	16.429	497.508	62.126	19.391	486.362	84.736	18.226	463.685	84.787	27.409	475.020	110.410	21.818	499.775	108.535	19.971	475.880	136.469	26.123	469.131	164.502	22.509	437.809	115.374	18.592	429.471	73.651	23.033	416.464	121.881	52.084	389.813	161.955	24.523	418.135	206.188	21.839	349.329	185.422	18.878	335.506	144.691	11.569
115	21.407	456.989	41.571	10.205	497.000	27.685	15.732	497.515	62.076	17.304	486.426	84.593	16.712	463.667	84.784	24.114	475.035	110.469	22.841	499.869	108.499	19.510	475.873	136.364	23.410	468.996	164.498	18.432	437.793	115.053	15.615	429.511	73.364	19.894	416.452	121.679	55.231	389.832	161.886	42.205	418.405	206.181	52.688	349.513	185.644	34.756	335.570	143.700	34.420
116	19.556	457.010	41.591	8.724	497.031	27.727	14.411	497.513	62.068	15.896	486.404	84.489	15.158	463.658	84.681	20.568	474.973	110.524	19.409	499.890	108.513	18.480	475.820	136.227	21.127	468.753	164.558	15.718	437.795	114.788	13.458	429.550	73.203	17.117	416.559	121.610	54.676	389.813	161.905	48.881	418.616	206.167	61.780	349.533	185.600	40.355	335.519	143.697	34.249
117	17.787	456.992	41.575	8.220	496.987	27.810	14.491	497.531	62.005	14.904	486.382	84.448	14.801	463.638	84.644	18.295	474.937	110.491	17.114	499.931	108.552	18	475.775	136.188	19.948	468.621	164.598	14.577	437.797	114.668	12.662	429.527	73.057	15.507	416.650	121.738	53.413	389.800	161.921	49.494	418.739	206.131	56.349	349.475	185.495	41.680	335.492	143.627	29.381
118	15.431	457.000	41.634	7.457	497.051	27.911	13.170	497.456	61.993	13.113	486.373	84.330	13.747	463.583	84.561	15.750	474.927	110.499	14.795	499.880	108.562	16.402	475.747	136.127	17.620	468.590	164.627	12.845	437.781	114.617	11.188	429.638	72.921	13.259	416.796	121.720	49.396	389.788	161.923	45.688	418.914	206.086	47.102	349.480	185.427	41.186	335.508	143.535	23.288
119	15.287	456.978	41.756	7.765	497.089	27.867	14.027	497.462	61.931	13.426	486.427	84.281	14.281	463.576	84.555	15.659	474.873	110.473	14.750	499.963	108.588	17.245	475.707	136.090	18.148	468.591	164.703	13.386	437.820	114.807	11.796	429.644	72.862	13.609	416.817	121.678	50.622	389.821	161.888	46.472	418.949	206.065	45.435	349.342	185.458	43.110	335.502	143.587	21.103
120	22.815	457.185	41.857	15.050	496.466	28.108	19.384	497.440	62.170	22.530	486.412	84.666	20.144	463.552	84.859	25.523	475.065	110.457	25.727	499.814	108.501	18.647	475.757	136.399	27.806	469.815	164.516	27.177	437.758	115.212	23.835	429.873	72.626	22.401	416.855	121.202	46.507	389.828	161.901	40.614	418.928	206.062	37.489	349.228	185.501	39.035	335.491	143.603	16.512
121	24.148	456.957	41.851	13.762	496.576	27.799	17.554	497.604	62.205	20.487	486.367	84.771	18.555	463.601	84.729	25.159	475.015	110.494	22.273	499.899	108.524	19.824	475.852	136.473	28.349	469.751	164.566	33.664	437.810	115.449	30.950	429.577	73.353	29.839	416.770	121.701	48.413	389.836	161.911	38.068	418.920	206.055	31.828	349.365	185.506	38.035	335.500	143.585	14.352
122	22.060	456.950	41.658	11.012	496.826	27.579	16.134	497.662	62.227	17.357	486.394	84.695	17.952	463.546	84.793	22.159	474.970	110.447	18.932	499.884	108.549	18.363	475.851	136.467	24.660	469.325	164.537	25.041	437.788	115.447	21.019	429.660	73.717	24.807	416.503	121.759	46.431	389.807	161.926	34.852	418.896	206.055	27.844	349.407	185.482	35.558	335.481	143.629	12.683
123	19.417	456.978	41.580	9.220	496.892	27.639	13.964	497.586	62.149	14.817	486.417	84.602	14.740	463.660	84.747	18.409	474.929	110.474	17.159	499.792	108.550	16.843	475.851	136.297	21.293	469.009	164.533	19.309	437.791	115.342	15.596	429.474	73.569	20.347	416.407	121.806	43.178	389.792	161.936	32.438	418.846	206.065	23.753	349.353	185.554	33.767	335.484	143.539	11.228
124	18.375	456.990	41.436	8.645	497.024	27.783	13.696	497.570	62.089	14.104	486.427	84.493	14.267	463.631	84.698	17.477	474.930	110.515	16.795	499.849	108.597	16.745	475.800	136.278	19.895	468.858	164.515	16.645	437.804	115.232	13.631	429.509	73.404	17.526	416.400	121.797	43.240	389.789	161.901	32.341	418.672	206.088	22.054	349.404	185.573	34.285	335.479	143.506	11.263
125	20.306	457.122	41.590	10.689	496.804	27.870	16.304	497.562	62.132	16.426	486.431	84.495	15.911	463.630	84.665	19.136	474.951	110.500	19.227	499.859	108.543	18	475.784	136.288	21.565	469.084	164.583	15.250	437.785	114.824	13.019	429.538	73.189	16.405	416.501	121.760	44.716	389.787	161.919	32.841	418.651	206.092	21.554	349.470	185.545	34.558	335.466	143.565	12.050
126	28.472	457.061	41.783	16.540	496.411	27.951	19.875	497.574	62.236	23.252	486.425	84.783	19.747	463.526	84.768	31.432	475.050	110.462	28.636	499.860	108.507	22.725	475.925	136.657	33.673	469.726	164.572	42.541	437.808	115.176	37.758	429.683	73.092	31.934	416.666	121.485	43.147	389.786	161.922	31.602	418.634	206.110	20.489	349.521	185.537	32.913	335.484	143.567	11.833
127	28.148	457.048	41.656	14.449	496.758	27.769	19.089	497.661	62.289	22.157	486.394	84.809	19.205	463.562	84.677	27.636	475.036	110.502	25.591	499.889	108.531	23.824	475.939	136.621	32.747	469.373	164.525	33.541	437.801	115.524	28.658	429.699	73.650	30.398	416.553	121.790	44.404	389.821	161.891	32.989	418.470	206.111	20.505	349.543	185.593	33.407	335.481	143.518	12.221
128	25.278	457.054	41.583	11.786	496.888	27.676	17.214	497.597	62.237	19.278	486.414	84.760	16.890	463.611	84.644	24.750	474.998	110.507	21.864	499.871	108.514	22.147	475.981	136.569	27.904	469.102	164.492	25.577	437.761	115.555	20.954	429.623	73.665	24.449	416.501	121.850	40.604	389.825	161.891	31.034	418.477	206.080	18.860	349.466	185.645	30.436	335.466	143.593	12.167
129	21.935	457.034	41.472	9.906	496.936	27.750	15.589	497.603	62.122	16.661	486.379	84.586	15.630	463.546	84.679	21.091	474.968	110.513	18.795	499.946	108.532	21.235	475.940	136.545	24.250	468.894	164.495	20.005	437.783	115.231	16.554	429.536	73.472	19.259	416.457	121.897	38.627	389.838	161.898	30.097	418.452	206.098	19.984	349.634	185.656	30.267	335.503	143.517	11.623
130	19.616	457.022	41.503	8.745	497.012	27.808	14.777	497.564	62.088	15.130	486.419	84.560	14.651	463.588	84.629	18.409	474.900	110.527	16.386	499.899	108.561	19.784	475.873	136.391	22.167	468.781	164.510	16.523	437.795	114.864	14.035	429.510	73.282	16.653	416.488	121.843	37.253	389.853	161.908	29.489	418.398	206.115	21.726	349.556	185.625	29.093	335.478	143.638	11.495
131	18.310	457.045	41.517	8.158	496.963	27.802	14.429	497.554	62.009	14.235	486.414	84.489	14.390	463.613	84.605	17.182	474.915	110.504	16.909	500.007	108.550	18.480	475.813	136.290	20.898	468.643	164.582	15.018	437.803	114.698	13.035	429.558	73.070	15.073	416.656	121.824	36.858	389.827	161.898	29.841	418.434	206.110	22.602	349.738	185.590	28.547	335.495	143.685	11.708
132	16.889	457.025	41.613	8.167	497.050	27.955	14.223	497.538	62.013	13.826	486.480	84.334	14.260	463.572	84.556	16.250	474.897	110.532	15.159	499.944	108.534	18.176	475.826	136.229	19.586	468.604	164.610	14.086	437.786	114.733	12.500	429.649	73.001	14.069	416.688	121.703	34.716	389.836	161.895	29.358	418.378	206.107	21.511	349.666	185.615	27.064	335.491	143.816	12
133	25.310	457.223	41.757	16.683	496.368	27.980	21.312	497.670	62.162	23.348	486.458	84.656	20.925	463.527	84.848	31.250	475.063	110.432	27.864	499.849	108.537	22.794	475.860	136.642	32.719	469.872	164.541	29.286	437.767	115.267	25.504	429.891	72.715	23.307	416.763	121.166	32.947	389.878	161.836	28.841	418.399	206.131	20.124	349.665	185.607	25.703	335.477	143.914	11.495
134	27.023	457.123	41.822	15.038	496.588	27.715	19.143	497.630	62.206	21.322	486.370	84.772	19.555	463.508	84.628	29.591	475.028	110.497	24.205	499.896	108.550	22.431	475.949	136.599	32.380	469.490	164.493	37.086	437.841	115.327	32.200	429.703	73.430	30.956	416.729	121.641	31.782	389.918	161.836	29.045	418.370	206.153	20.210	349.536	185.617	24.878	335.486	143.979	11.740
135	24.296	457.058	41.724	12.167	496.816	27.654	16.688	497.650	62.135	19.374	486.369	84.757	17.801	463.553	84.632	24.727	475.014	110.527	20.045	499.907	108.517	22.245	475.928	136.581	28.160	469.101	164.482	27.182	437.847	115.426	23.388	429.604	73.713	25.956	416.570	121.707	29.351	389.948	161.816	27.688	418.354	206.120	18.737	349.520	185.587	23.233	335.479	144.114	11.541
136	22.366	457.040	41.623	10.232	496.908	27.616	15.366	497.606	62.101	17.330	486.423	84.717	16.342	463.539	84.718	21.205	474.964	110.512	17.205	499.882	108.534	21.588	475.911	136.599	24.586	468.848	164.487	20.577	437.802	114.941	17.723	429.513	73.581	21.208	416.484	121.781	27.178	389.954	161.804	27.426	418.405	206.107	20.113	349.597	185.598	23.570	335.527	143.973	11.342
137	20.435	457.070	41.600	9.059	497.038	27.709	14.375	497.534	62.057	15.452	486.485	84.561	16.315	463.547	84.783	18.591	474.933	110.533	15.227	499.964	108.573	20.275	475.903	136.519	21.991	468.780	164.498	16.927	437.767	114.685	14.673	429.514	73.346	17.898	416.447	121.653	25.787	389.984	161.817	27.028	418.343	206.070	21.317	349.689	185.551	22.471	335.480	144.128	11.288
138	31.843	457.084	41.760	17.713	496.457	27.772	23.723	497.712	62.257	25.713	486.386	84.736	21.877	463.568	84.908	31.727	475.069	110.479	28.932	499.794	108.507	25.284	475.920	136.723	36.552	469.671	164.508	45.132	437.771	115.293	40.531	429.803	72.907	33.504	416.752	121.308	25.662	389.991	161.804	28.153	418.392	206.117	22.737	349.525	185.527	22.320	335.462	144.218	11.477
139	28.773	457.003	41.728	14.833	496.672	27.649	19.259	497.684	62.270	21.209	486.392	84.771	19.082	463.568	84.700	26	475.040	110.465	23.114	499.903	108.544	22.088	475.940	136.583	31.796	469.295	164.514	37.218	437.802	115.290	34.750	429.625	73.509	31.131	416.626	121.726	23.338	390.033	161.753	26.858	418.442	206.118	22.629	349.549	185.457	20.860	335.466	144.241	10.993
140	26.667	456.991	41.638	12.109	496.851	27.548	16.938	497.611	62.255	19.157	486.420	84.671	16.952	463.607	84.718	26.318	475.050	110.481	20.432	499.923	108.579	20.951	475.911	136.509	28.306	469.061	164.445	27.895	437.784	115.326	25.192	429.522	73.765	26.547	416.471	121.848	22.231	390.050	161.717	26.602	418.341	206.144	21.849	349.639	185.507	20.343	335.455	144.375	11.082
141	24.065	457.076	41.484	10.308	496.952	27.653	16.062	497.600	62.162	17.113	486.407	84.636	16.390	463.618	84.783	22	474.985	110.515	17.705	499.911	108.536	21.284	475.910	136.518	25.117	468.820	164.473	22.668	437.783	115.405	19.446	429.449	73.673	22.847	416.388	121.784	22.076	390.127	161.697	26.761	418.325	206.154	21.430	349.470	185.638	20.122	335.439	144.526	11.295
142	22.676	457.077	41.449	9.375	497.039	27.722	15.562	497.517	62.098	15.843	486.389	84.506	17.034	463.636	84.796	21.159	475.022	110.448	16.568	499.908	108.538	21.627	475.913	136.601	23.358	468.843	164.516	18.882	437.771	114.897	16.431	429.463	73.458	20.077	416.465	121.760	22.013	390.108	161.690	26.909	418.267	206.159	20.124	349.497	185.573	22.145	335.552	144.204	11.890
143	32.176	457.099	41.840	17.575	496.470	28.032	22.339	497.622	62.241	25.165	486.406	84.760	22.466	463.656	84.916	32.295	475.058	110.501	30.227	499.854	108.485	23.814	475.939	136.653	36.673	469.800	164.524	49.214	437.783	115.114	41.908	429.817	72.973	34.234	416.705	121.364	21.076	390.150	161.659	26	418.190	206.146	18.812	349.581	185.611	20.692	335.496	144.319	11.669
144	33.181	457.022	41.792	15.592	496.715	27.801	20.098	497.635	62.224	22.635	486.417	84.730	21.842	463.607	84.825	29.773	475.058	110.540	27.750	499.959	108.531	23.902	475.978	136.628	34.944	469.426	164.476	44.177	437.793	115.417	35.131	429.685	73.607	33.839	416.623	121.817	20.964	390.151	161.604	26.983	418.135	206.176	19.086	349.456	185.598	21.203	335.488	144.539	11.961
145	29.653	456.991	41.596	12.674	496.878	27.696	18.125	497.579	62.131	20.157	486.411	84.754	19.027	463.642	84.804	28.705	475.078	110.445	24.227	499.880	108.518	23	475.978	136.584	30.154	469.188	164.453	33.691	437.790	115.394	25.469	429.637	73.801	28.474	416.495	121.892	20.636	390.253	161.574	26.068	418.263	206.176	18.376	349.507	185.596	20.320	335.449	144.549	11.893
146	26.227	456.979	41.445	10.584	496.960	27.752	16.429	497.580	62.108	18.313	486.455	84.631	17.068	463.680	84.710	25.091	475.026	110.481	23.636	499.962	108.501	21.392	475.932	136.438	26.410	469.088	164.473	27.664	437.802	115.546	19.938	429.571	73.622	23.814	416.489	121.852	20.276	390.219	161.590	26.028	418.232	206.165	17.914	349.510	185.604	20.145	335.471	144.580	11.740
147	22.981	457.045	41.391	9.232	496.997	27.782	15.679	497.511	62.086	16.157	486.448	84.540	15.815	463.623	84.670	21.705	474.989	110.483	19.864	499.935	108.557	20.059	475.884	136.407	23.457	468.952	164.506	21.341	437.771	115.060	16.723	429.673	73.438	19.661	416.467	121.886	19.676	390.287	161.592	26.352	418.215	206.141	17.661	349.474	185.682	20.006	335.465	144.556	11.520
148	19.745	457.006	41.453	8.302	497.002	27.808	14.500	497.562	62.045	14.235	486.505	84.418	14.740	463.623	84.641	19.295	474.994	110.520	17.023	499.934	108.530	18.569	475.832	136.289	20.623	468.797	164.555	17.114	437.753	114.787	14.223	429.517	73.208	16.869	416.549	121.844	19.049	390.273	161.525	25.358	418.163	206.140	16.769	349.472	185.657	18.965	335.500	144.587	11.377
149	17.514	457.051	41.500	7.727	497.071	27.987	13.946	497.559	61.969	13.887	486.451	84.470	14.205	463.613	84.572	19.091	474.994	110.410	15.364	499.923	108.538	17.716	475.774	136.215	19.287	468.752	164.578	15.291	437.768	114.780	12.769	429.577	73.094	14.901	416.703	121.809	18.880	390.263	161.533	25.159	418.211	206.151	17.043	349.554	185.605	18.773	335.470	144.582	11.292
150	14.347	457.020	41.621	6.965	497.152	27.884	12.134	497.459	61.951	12.209	486.433	84.419	12.589	463.572	84.562	14.932	474.914	110.468	12.977	499.942	108.520	15.412	475.721	136.135	16.352	468.749	164.634	12.632	437.773	114.751	10.908	429.582	72.970	12.365	416.763	121.709	17.231	390.299	161.572	23.250	418.131	206.156	16.011	349.551	185.626	17.308	335.493	144.559	10.463
151	21.755	457.134	41.744	13.109	496.541	27.727	17.652	497.622	62.235	20.530	486.340	84.788	16.815	463.568	84.776	27.159	475.042	110.500	22.205	499.859	108.493	17.186	475.797	136.402	28.759	469.876	164.515	37.800	437.757	115.018	35.481	429.686	72.892	27.467	416.824	121.389	16.467	390.265	161.514	21.449	418.193	206.169	14.941	349.543	185.736	16.355	335.479	144.612	9.840
152	19.685	457.009	41.707	10.135	496.799	27.604	14.384	497.582	62.248	16.861	486.372	84.806	14.199	463.626	84.728	21.136	475.090	110.512	19.500	499.882	108.545	15.343	475.859	136.402	23.861	469.466	164.552	27.409	437.784	115.408	25.365	429.517	73.545	23.858	416.640	121.762	14.849	390.320	161.541	19.983	418.130	206.163	13.091	349.569	185.672	14.692	335.494	144.631	8.744
153	17.028	457.039	41.532	7.947	496.943	27.647	12.473	497.607	62.145	13.809	486.407	84.719	12.363	463.612	84.657	17.591	474.994	110.532	17.568	499.870	108.540	14.147	475.859	136.267	19.972	469.195	164.537	20.159	437.788	115.429	17.258	429.626	73.751	19.255	416.489	121.870	13.916	390.344	161.523	18.722	418.175	206.191	12.849	349.418	185.702	13.977	335.484	144.652	8.473
154	15.829	457.063	41.497	7	496.983	27.726	11.902	497.579	62.132	12.843	486.391	84.598	12.979	463.574	84.875	17.091	475.032	110.549	17.409	499.877	108.494	13.539	475.804	136.218	17.892	468.990	164.526	16.082	437.789	115.231	13.846	429.593	73.617	16.292	416.439	121.850	14.062	390.321	161.525	19.045	418.204	206.163	22.903	349.449	185.695	18.122	335.551	144.134	8.783
155	14.236	457.086	41.516	6.481	497.066	27.789	12.062	497.699	62.174	11.548	486.414	84.484	11.932	463.661	84.716	14.727	474.940	110.504	15.159	499.876	108.531	13.373	475.772	136.217	16.299	468.846	164.535	13.305	437.772	114.976	11.523	429.550	73.366	14.106	416.463	121.858	14.173	390.338	161.562	35.244	418.474	206.212	44.876	349.571	185.697	30.041	335.524	143.741	26.196
156	17.361	457.200	41.728	9.457	496.620	27.821	15.036	497.672	62.191	15.052	486.450	84.672	13.342	463.566	84.883	17.227	475.062	110.474	18.273	499.828	108.515	13.637	475.776	136.345	19.238	469.493	164.555	13.355	437.762	115.046	11.754	429.638	73.028	13.398	416.576	121.699	13.529	390.342	161.512	36.801	418.598	206.167	43.796	349.618	185.513	32.047	335.489	143.748	22.758
157	21.981	457.094	41.873	11.801	496.455	27.926	16	497.620	62.310	17.043	486.352	84.814	14.726	463.586	84.826	21.477	475.078	110.477	20.841	499.863	108.520	16.676	475.890	136.554	24.775	469.666	164.545	34.255	437.832	115.067	31.781	429.570	73.200	25.511	416.744	121.656	13.653	390.381	161.535	36.210	418.733	206.088	39.661	349.514	185.412	33.012	335.491	143.719	18.986
158	20.782	457.011	41.787	9.534	496.728	27.711	13.938	497.681	62.255	14.504	486.409	84.752	13.164	463.597	84.748	18.045	475.035	110.490	17.864	499.832	108.520	15.461	475.891	136.459	21.642	469.337	164.468	25.582	437.815	115.480	22.142	429.558	73.742	22.182	416.576	121.901	13.533	390.349	161.528	33.636	418.818	206.074	33.070	349.431	185.433	32.494	335.496	143.637	15.886
159	18.264	457.019	41.613	7.765	496.926	27.676	12.536	497.632	62.231	12.696	486.444	84.653	11.911	463.682	84.731	15.955	474.997	110.508	15.114	499.847	108.549	14.980	475.870	136.456	18.840	469.038	164.470	18.868	437.787	115.293	16	429.496	73.760	18.026	416.429	121.960	13.698	390.327	161.526	31.352	418.838	206.049	30.199	349.372	185.455	31.791	335.474	143.624	13.633
160	17.181	457.040	41.525	7.079	496.975	27.735	12.116	497.623	62.155	11.826	486.505	84.621	11.753	463.620	84.671	15.432	475.001	110.517	14.045	499.905	108.555	14.471	475.870	136.329	17.426	468.924	164.500	15.691	437.749	114.942	13.027	429.422	73.531	15.412	416.457	121.972	14	390.340	161.511	31.119	418.784	206.028	27.823	349.400	185.511	32.686	335.473	143.588	12.352
161	15.306	457.004	41.488	6.587	497.022	27.981	11.562	497.550	62.095	10.757	486.442	84.482	11.233	463.630	84.619	13.682	474.955	110.513	12.295	499.927	108.541	13.725	475.784	136.292	15.784	468.847	164.543	13.268	437.757	114.852	11.258	429.536	73.345	13.139	416.539	121.913	14.084	390.331	161.535	29.233	418.746	206.045	24.280	349.410	185.474	31.256	335.475	143.654	11.174
162	23.829	457.087	41.844	12.669	496.658	27.674	17.339	497.604	62.221	18.452	486.363	84.750	15.644	463.604	84.801	23.909	475.117	110.483	20.750	499.844	108.518	17.902	475.948	136.665	25.781	469.802	164.499	36.736	437.788	115.068	31.096	429.655	72.973	26.018	416.789	121.440	14.440	390.360	161.491	27.568	418.763	206.070	21.774	349.492	185.512	30.140	335.487	143.532	10.630
163	24.463	456.972	41.812	11.387	496.806	27.664	15.732	497.692	62.250	17.235	486.426	84.781	14.986	463.652	84.696	22.114	475.082	110.511	18.614	499.913	108.531	18.039	475.972	136.540	24.120	469.464	164.504	33.418	437.801	115.345	25.746	429.590	73.571	24.905	416.616	121.787	14.951	390.331	161.496	27.097	418.696	206.062	20.667	349.571	185.517	29.587	335.481	143.500	10.705
164	21.981	457.034	41.614	9.059	496.878	27.603	14.848	497.743	62.277	15.148	486.427	84.777	14.521	463.641	84.826	19.182	475.027	110.532	15.477	499.937	108.488	16.431	475.927	136.485	20.864	469.113	164.502	24.864	437.776	115.405	18.408	429.608	73.738	20.985	416.462	121.822	14.676	390.353	161.550	25.500	418.605	206.080	18.785	349.563	185.520	27.849	335.475	143.462	9.819
165	20.755	457.031	41.476	7.815	496.901	27.697	13.500	497.632	62.208	13.887	486.421	84.639	13.356	463.713	84.712	18.091	475.033	110.483	13.955	499.932	108.533	15.794	475.881	136.400	19.500	468.955	164.490	20.523	437.777	115.436	14.838	429.547	73.595	18.026	416.447	121.788	15.289	390.333	161.553	25.585	418.577	206.095	18.349	349.603	185.467	27.826	335.486	143.456	9.751
166	18.935	457.043	41.412	7.563	497.042	27.830	13.134	497.631	62.123	13.478	486.487	84.621	13.288	463.692	84.668	19.068	475.022	110.463	13.455	499.960	108.533	15.922	475.845	136.296	18.417	468.820	164.530	16.873	437.785	115.075	13.273	429.529	73.320	15.737	416.505	121.743	15.827	390.386	161.495	25.500	418.540	206.110	18.032	349.596	185.535	27.605	335.481	143.544	10.107
167	20.292	457.165	41.554	10.402	496.764	27.897	15.509	497.537	62.166	16.052	486.399	84.691	15.315	463.620	84.821	20.477	475.009	110.465	16.614	499.852	108.489	16.461	475.803	136.458	21.157	469.380	164.602	16.114	437.741	114.860	12.665	429.605	73.072	14.883	416.587	121.663	15.782	390.404	161.531	24.881	418.452	206.123	16.753	349.688	185.595	26.052	335.474	143.551	10.043
168	26.384	457.030	41.757	14.812	496.529	28.118	18.795	497.642	62.255	20.252	486.436	84.797	18.055	463.593	84.763	26.886	475.067	110.493	21.386	499.845	108.508	21.216	475.958	136.657	30.130	469.591	164.572	40.405	437.794	115.026	38.542	429.654	73.154	29.026	416.735	121.646	16.560	390.389	161.548	25.648	418.470	206.132	16.548	349.533	185.680	26.919	335.499	143.505	10.342
169	24.833	456.966	41.670	12.894	496.815	27.817	16.991	497.627	62.221	18.783	486.438	84.800	17.500	463.547	84.780	24.750	475.077	110.452	18.886	499.862	108.557	20.333	475.946	136.551	27.599	469.269	164.557	31.823	437.797	115.266	28.908	429.647	73.701	26.471	416.558	121.838	16.844	390.384	161.563	25.369	418.416	206.134	16.763	349.555	185.666	26	335.475	143.510	10.456
170	21.208	457.012	41.558	9.821	496.962	27.684	14.312	497.627	62.206	16.139	486.432	84.857	15.500	463.645	84.805	21.545	475.047	110.522	15.455	499.886	108.550	17.480	475.902	136.473	22.617	469.017	164.504	23.268	437.779	115.500	20.065	429.578	73.798	20.956	416.472	121.788	15.636	390.350	161.532	23.188	418.391	206.121	15.833	349.552	185.633	23.180	335.500	143.623	9.698
171	18.319	457.024	41.476	8.226	496.995	27.689	13.250	497.598	62.144	15.287	486.432	84.775	13.822	463.661	84.696	18.205	474.956	110.522	13.591	499.892	108.569	16.373	475.878	136.407	19.861	468.886	164.489	17.545	437.744	114.964	15.392	429.476	73.653	17.401	416.535	121.795	15.120	390.355	161.497	23.040	418.383	206.155	14.876	349.620	185.592	22.430	335.490	143.539	9.139
172	17.343	457.009	41.417	7.865	497.073	27.735	13.393	497.564	62.061	14.096	486.434	84.602	13.466	463.656	84.646	16.432	474.936	110.495	12.886	499.898	108.522	16.235	475.839	136.313	18.753	468.824	164.540	15.805	437.723	114.956	13.404	429.406	73.391	15.445	416.581	121.727	16.200	390.382	161.558	23.597	418.380	206.157	15.909	349.704	185.679	22.017	335.478	143.677	9.996
173	16.500	457.048	41.484	7.968	497.042	27.807	13.482	497.563	62.058	13.635	486.505	84.518	13.822	463.616	84.568	15.659	474.939	110.467	12.795	499.993	108.565	16.882	475.768	136.253	18.713	468.819	164.559	14.745	437.765	114.871	12.800	429.476	73.174	14.734	416.642	121.780	17.609	390.327	161.534	25.148	418.302	206.129	17.129	349.552	185.657	22.535	335.482	143.815	10.641
174	16.162	457.003	41.580	7.768	497.071	27.894	14.045	497.507	62.017	13.191	486.516	84.328	14.055	463.637	84.549	15.591	474.906	110.492	13.114	499.959	108.549	17.147	475.763	136.230	18.534	468.739	164.647	14.050	437.785	114.712	12.354	429.523	73.038	14.230	416.731	121.654	18.991	390.352	161.554	26.341	418.250	206.155	17.371	349.492	185.669	22.436	335.475	143.944	11.167
175	17.162	457.049	41.744	9.126	496.961	27.854	15.125	497.537	61.973	14.626	486.512	84.340	15.548	463.636	84.579	16.409	474.917	110.497	14.636	499.916	108.569	18.010	475.744	136.157	19.960	468.816	164.662	14.264	437.765	114.784	12.631	429.582	72.927	14.055	416.784	121.675	20.204	390.351	161.556	27.562	418.295	206.145	18.022	349.480	185.623	23.378	335.490	144.004	11.929
176	26.653	457.161	41.807	16.965	496.445	27.837	21.812	497.656	62.230	23.757	486.350	84.731	21.479	463.638	84.781	28.500	475.076	110.474	25.932	499.859	108.534	21.706	475.876	136.512	34.302	469.822	164.495	46.514	437.804	115.073	43.519	429.708	72.970	34.190	416.886	121.414	19.738	390.301	161.546	27.159	418.268	206.153	18.247	349.735	185.651	22.936	335.516	143.999	11.633
177	25.236	457.042	41.831	13.903	496.736	27.626	18.366	497.624	62.251	20.704	486.408	84.779	18.562	463.685	84.668	25.068	474.986	110.455	21.932	499.860	108.605	20.235	475.872	136.422	30.207	469.416	164.531	35.077	437.820	115.650	30.404	429.649	73.635	29.536	416.659	121.775	19.311	390.335	161.599	26.301	418.305	206.170	18.392	349.884	185.613	21.878	335.516	144.009	11.121
178	24.731	457.031	41.724	12.053	496.914	27.535	17.875	497.674	62.167	19.270	486.406	84.674	17.397	463.680	84.656	23.386	474.990	110.466	22.955	499.962	108.538	20.314	475.859	136.403	28.120	469.138	164.518	28.700	437.797	115.557	23.177	429.532	73.725	25.577	416.512	121.840	19.836	390.353	161.548	27	418.233	206.141	28.645	349.622	185.591	23.012	335.484	144.023	11.762
179	20.843	457.025	41.514	9.499	496.934	27.670	15.438	497.603	62.164	15.783	486.446	84.556	14.966	463.630	84.648	18.932	474.910	110.503	17.977	499.933	108.568	18.667	475.821	136.309	23.975	468.990	164.524	21.364	437.783	115.139	17.631	429.451	73.549	20.774	416.413	121.875	18.796	390.317	161.542	45.534	418.378	206.164	55.403	349.551	185.664	38.599	335.517	143.643	33.488
180	19.120	457.005	41.514	9.012	497.011	27.679	14.955	497.572	62.088	15.061	486.435	84.464	14.308	463.618	84.615	17.636	474.942	110.505	16.205	499.967	108.556	18.353	475.806	136.329	22.080	468.942	164.531	20.118	437.798	115.734	15.069	429.509	73.358	17.726	416.517	121.906	19.169	390.346	161.574	53.392	418.447	206.203	62.177	349.541	185.565	43.430	335.485	143.602	31.438
181	16.676	456.990	41.544	7.824	497.015	27.814	14.054	497.446	62.037	13.061	486.476	84.396	14.534	463.564	84.659	15.341	474.934	110.500	14.591	499.925	108.563	17.196	475.760	136.235	20.151	468.849	164.595	15.541	437.808	114.884	12.746	429.472	73.140	15.281	416.584	121.744	18.502	390.314	161.512	52.812	418.605	206.133	54.876	349.467	185.483	43.756	335.492	143.630	26.470
182	16.435	457.045	41.555	7.595	497.000	27.917	13.679	497.515	62.012	12.600	486.525	84.305	15.295	463.552	84.748	14.841	474.925	110.483	15.955	499.796	108.548	17.157	475.703	136.163	19.157	468.810	164.611	14.591	437.799	114.802	12.138	429.593	72.978	14.168	416.690	121.746	18.916	390.296	161.528	51.636	418.702	206.081	48.919	349.486	185.450	43.494	335.474	143.689	23.819
183	14.949	456.949	41.740	7.405	497.050	27.874	13.607	497.516	61.977	11.965	486.506	84.265	14.603	463.625	84.644	14	474.849	110.529	14.727	499.892	108.544	16.500	475.742	136.048	18.231	468.737	164.673	13.495	437.845	114.876	11.431	429.576	72.914	12.982	416.825	121.677	18.582	390.364	161.536	47.955	418.772	206.032	42.468	349.546	185.396	42.052	335.487	143.615	19.972
184	22.208	457.154	41.836	14.214	496.554	27.962	19.688	497.677	62.135	21.174	486.417	84.617	19.541	463.601	84.846	23.545	475.051	110.486	24.477	499.821	108.517	19.196	475.703	136.366	26.657	469.635	164.592	13.995	437.818	114.880	11.792	429.666	72.813	13.277	416.876	121.524	18.911	390.343	161.564	46.085	418.835	206.027	39.543	349.493	185.457	41.064	335.479	143.634	18.071
185	26.042	456.901	41.915	16.742	496.368	28.224	19.759	497.663	62.247	21.687	486.387	84.731	20.890	463.604	84.753	27.886	475.067	110.473	25.727	499.898	108.511	20.706	475.843	136.407	31.593	469.726	164.593	39.145	437.829	115.404	37.954	429.580	73.027	31.102	416.821	121.533	18.667	390.346	161.541	42.426	418.840	206.014	34.452	349.406	185.463	39.140	335.465	143.541	15.886
186	25.523	456.985	41.838	13.692	496.717	27.997	17.723	497.677	62.233	19.183	486.431	84.708	18.075	463.644	84.700	26.045	475.018	110.426	22.545	499.939	108.521	19.480	475.847	136.400	27.867	469.265	164.528	30.014	437.819	115.517	26.700	429.714	73.600	27.405	416.578	121.916	17.982	390.362	161.502	39.403	418.842	206.028	30.118	349.538	185.425	37.419	335.484	143.483	14.370
187	23.644	456.976	41.626	11.760	496.906	27.731	16.750	497.627	62.156	18.148	486.388	84.732	16.986	463.653	84.678	23.682	474.997	110.451	19.455	499.920	108.521	19	475.841	136.367	25.324	469.056	164.485	23.700	437.824	115.409	20.350	429.593	73.615	23.442	416.491	121.905	18.671	390.380	161.542	38.244	418.815	206.062	28.699	349.592	185.411	35.802	335.479	143.492	13.665
188	20.125	456.984	41.570	9.628	496.951	27.694	14.884	497.583	62.121	15.991	486.361	84.617	14.767	463.653	84.654	19.091	474.962	110.504	16.682	499.929	108.524	17.382	475.810	136.293	22.074	468.993	164.507	18.332	437.778	114.995	15.781	429.459	73.451	19.405	416.481	121.861	17.929	390.375	161.547	35.290	418.782	206.061	28.086	349.494	185.341	33.890	335.502	143.459	12.128
189	19.611	456.989	41.549	9.393	497.071	27.794	15.223	497.580	62.035	15.339	486.464	84.519	15.288	463.647	84.604	19.023	474.994	110.467	16.159	499.906	108.561	18.157	475.770	136.223	21.719	468.862	164.547	16.841	437.797	114.844	14.662	429.476	73.248	18.036	416.579	121.774	19.044	390.364	161.526	35.983	418.698	206.093	29.430	349.581	185.451	34.628	335.518	143.445	12.875
190	16.917	456.990	41.602	7.930	497.044	27.830	13.911	497.486	62.029	13.600	486.519	84.477	14.014	463.576	84.607	17.159	474.941	110.486	14.159	499.958	108.581	16.971	475.759	136.180	19.321	468.733	164.581	14.223	437.775	114.689	12.577	429.461	73.095	14.690	416.600	121.854	18.298	390.350	161.488	32.977	418.633	206.094	26.624	349.567	185.476	31.808	335.499	143.446	11.886
191	15.056	457.012	41.746	7.205	497.065	27.883	12.839	497.467	62.021	12.122	486.457	84.317	13.192	463.600	84.608	14.773	474.922	110.468	12.818	499.953	108.564	15.735	475.766	136.122	17.515	468.682	164.609	12.664	437.812	114.726	11.246	429.564	72.962	12.905	416.762	121.768	17.378	390.393	161.538	30.142	418.599	206.128	22.618	349.523	185.554	28.349	335.488	143.600	11.053
192	13.759	456.987	41.814	6.806	497.111	27.881	12.679	497.495	61.984	11.209	486.472	84.281	12.596	463.583	84.558	14.568	474.863	110.453	12.182	499.900	108.556	15.412	475.739	136.106	16.586	468.723	164.670	11.873	437.824	114.864	10.681	429.577	72.870	12.047	416.813	121.712	17.351	390.387	161.499	28.710	418.521	206.125	20.296	349.538	185.590	26.308	335.508	143.641	10.897
193	24.181	457.206	41.880	15.739	496.429	28.138	18.982	497.638	62.199	23.070	486.325	84.732	18.795	463.625	84.779	28.591	475.064	110.445	24.614	499.869	108.479	16.931	475.755	136.228	30.367	469.760	164.565	32.691	437.757	115.323	28.723	429.689	72.653	25.679	416.863	121.231	17.084	390.355	161.485	27.773	418.482	206.120	18.667	349.522	185.657	25.105	335.493	143.719	10.786
194	25.278	457.024	41.737	14.065	496.627	27.800	18.080	497.561	62.255	21.574	486.422	84.821	18.055	463.590	84.697	28.682	475.089	110.442	23.068	499.914	108.540	17.912	475.726	136.261	30.136	469.320	164.539	35.714	437.835	115.424	31.488	429.568	73.431	32.558	416.762	121.780	18.480	390.359	161.467	28.949	418.426	206.129	19.043	349.614	185.603	25.558	335.503	143.770	11.708
195	23.935	456.995	41.676	11.774	496.865	27.632	16.714	497.597	62.171	19.304	486.402	84.732	16.890	463.675	84.663	25.409	475.016	110.441	19.750	499.931	108.538	18.127	475.774	136.272	27.056	469.092	164.508	27.577	437.786	115.543	22.781	429.500	73.708	27.595	416.576	121.908	18.831	390.375	161.519	28.852	418.419	206.158	19.005	349.725	185.550	24.953	335.526	143.794	12.345
196	21.708	457.036	41.657	9.947	496.959	27.779	15.366	497.573	62.155	16.713	486.417	84.607	15.301	463.643	84.601	21.477	475.016	110.510	17.114	499.910	108.520	17.951	475.784	136.292	23.836	468.911	164.530	20.695	437.799	115.135	17.773	429.561	73.502	22.628	416.412	121.906	18.631	390.366	161.529	27.875	418.407	206.169	19.124	349.420	185.608	23.256	335.483	143.984	12.982
197	21.125	457.006	41.674	9.510	497.101	27.774	15.464	497.553	62.065	15.548	486.457	84.488	15.486	463.621	84.629	20.114	474.968	110.536	16	499.939	108.555	17.784	475.761	136.263	22.747	468.788	164.555	18.436	437.775	115.086	15.581	429.495	73.344	20.099	416.463	121.788	19.684	390.387	161.577	28.534	418.412	206.124	21.081	349.435	185.672	22.953	335.499	143.997	13.235
198	18.079	456.961	41.723	8.364	497.067	27.870	14.411	497.516	62.086	14.191	486.421	84.524	14.110	463.622	84.593	18.136	474.957	110.465	14.477	499.952	108.601	16.794	475.772	136.139	20.148	468.702	164.656	15.241	437.790	114.794	13.365	429.506	73.156	16.588	416.546	121.819	19.453	390.298	161.586	26.591	418.316	206.157	19.108	349.465	185.639	21.390	335.490	144.180	12.438
199	17.051	457.002	41.769	8.173	497.046	27.807	14.196	497.508	61.988	13.374	486.525	84.314	14.089	463.591	84.567	17.818	474.979	110.459	13.955	499.948	108.579	16.951	475.738	136.100	19.336	468.668	164.642	14.268	437.800	114.790	12.565	429.589	73.009	14.942	416.652	121.744	19.720	390.275	161.581	26.733	418.323	206.156	18.844	349.549	185.636	20.936	335.468	144.284	12.263
200	15.819	456.912	41.889	7.839	497.146	27.954	13.821	497.545	62.032	12.678	486.501	84.278	13.753	463.628	84.548	15.705	474.901	110.492	13.750	499.932	108.594	16.480	475.718	136.146	18.068	468.655	164.674	13.205	437.795	114.704	11.777	429.557	72.938	13.518	416.774	121.682	19.564	390.332	161.550	25.801	418.345	206.169	17.774	349.611	185.667	19.959	335.477	144.389	11.872
201	26.759	457.137	41.848	16.903	496.476	27.966	22.848	497.436	62.156	24.826	486.376	84.747	21.445	463.608	84.811	29.614	475.047	110.469	28.864	499.831	108.540	22.814	475.896	136.673	34.164	469.858	164.538	35.550	437.759	115.355	32.377	429.800	72.700	27.434	416.786	121.110	20.187	390.269	161.556	26.858	418.303	206.167	18.435	349.507	185.653	20.105	335.478	144.506	12.181
202	26.731	456.973	41.890	14.472	496.754	27.741	19.473	497.557	62.251	21.765	486.346	84.769	19.658	463.635	84.706	26.045	475.046	110.484	25.318	499.928	108.557	21.696	475.920	136.526	31.759	469.435	164.563	34.891	437.828	115.431	32.608	429.608	73.424	31.248	416.717	121.595	20.142	390.286	161.553	26.165	418.303	206.170	18.027	349.592	185.650	19.372	335.496	144.495	11.897
203	25.454	456.998	41.774	11.850	496.914	27.610	17.688	497.462	62.146	18.652	486.410	84.692	17.692	463.634	84.693	23.295	474.989	110.518	21.659	499.929	108.574	20.716	475.861	136.456	28.367	469.133	164.517	27.095	437.820	115.556	22.973	429.593	73.676	26.398	416.522	121.809	20.231	390.280	161.574	25.688	418.283	206.186	19.629	349.498	185.604	19.291	335.521	144.624	11.516
204	23.685	456.990	41.661	10.364	497.012	27.798	16.973	497.587	62.125	17.635	486.454	84.628	16.541	463.656	84.639	21.932	475.004	110.486	22.159	499.808	108.580	20.510	475.893	136.401	25.500	468.951	164.514	21.905	437.778	115.303	18.631	429.570	73.595	22.682	416.467	121.744	20.649	390.279	161.535	26.420	418.168	206.208	18.984	349.547	185.673	19.523	335.496	144.638	12.100
205	20.653	456.980	41.598	9.088	497.068	27.821	15.536	497.549	62.101	15.530	486.500	84.561	15.432	463.657	84.601	19.477	474.934	110.518	18.886	499.879	108.560	19.088	475.820	136.301	22.608	468.911	164.508	17.809	437.772	114.972	15.354	429.572	73.352	18.095	416.558	121.765	20.418	390.284	161.531	25.466	418.207	206.203	18.333	349.557	185.667	19.221	335.517	144.671	11.683
206	18.819	457.003	41.660	8.053	496.999	27.848	14.518	497.506	62.072	14.113	486.510	84.389	14.226	463.601	84.623	16.886	474.918	110.516	16.409	499.904	108.613	18.196	475.803	136.270	20.682	468.842	164.574	15.277	437.755	114.796	13.138	429.468	73.167	15.467	416.589	121.723	19.907	390.274	161.522	25.438	418.132	206.183	18.204	349.568	185.623	18.890	335.479	144.742	11.288
207	17.412	456.986	41.743	7.906	497.098	27.961	14.161	497.453	62.004	13.504	486.503	84.380	14.212	463.602	84.575	15.614	474.932	110.510	16.364	499.826	108.551	17.333	475.765	136.161	18.960	468.764	164.626	14	437.795	114.751	12.250	429.581	73.025	14.197	416.799	121.695	19.836	390.243	161.522	25.278	418.206	206.195	17.624	349.559	185.672	18.535	335.480	144.757	11.292
208	17.028	456.924	41.832	7.889	497.146	27.910	14.321	497.547	61.989	13.261	486.487	84.356	14.404	463.561	84.569	15.341	474.899	110.521	15.841	499.912	108.568	17.804	475.741	136.154	18.713	468.635	164.671	13.814	437.813	114.738	12.104	429.586	72.876	13.920	416.757	121.711	20.733	390.278	161.537	26.011	418.144	206.196	19.780	349.645	185.446	19.012	335.480	144.693	11.907
209	19.449	457.125	41.930	10.812	496.872	27.792	17.821	497.519	62.033	15.957	486.481	84.530	16.849	463.636	84.675	18.114	474.973	110.479	19.659	499.836	108.553	18.735	475.778	136.170	21.062	469.086	164.635	13.695	437.780	114.725	11.981	429.681	72.855	13.832	416.813	121.681	21.596	390.265	161.599	26.659	418.202	206.168	20.742	349.573	185.611	19.581	335.497	144.701	12.011
210	26.921	457.151	41.908	15.557	496.586	27.931	20.964	497.578	62.228	20.478	486.424	84.694	20.342	463.580	84.735	27.727	475.057	110.465	27.932	499.869	108.533	21.882	475.837	136.533	32.355	469.819	164.610	41.032	437.800	115.155	35.319	429.569	73.082	30.898	416.781	121.385	20.182	390.314	161.543	25.392	418.214	206.175	23.247	349.400	185.725	18.157	335.503	144.789	11.391
211	23.755	457.037	41.732	12.472	496.797	27.721	18.527	497.633	62.192	18.296	486.456	84.626	17.753	463.662	84.715	23.727	475.046	110.528	24.614	499.804	108.554	21.196	475.899	136.457	27.963	469.494	164.549	28.682	437.809	115.421	24.038	429.622	73.659	25.861	416.599	121.712	19.751	390.298	161.537	25.347	418.236	206.175	24.737	349.340	185.605	18.035	335.492	144.749	11.530
212	21.009	457.022	41.600	10.323	496.949	27.652	16.429	497.624	62.118	15.974	486.436	84.544	16.062	463.661	84.702	21.023	475.011	110.506	21.841	499.885	108.530	19.078	475.834	136.434	23.920	469.178	164.542	21.382	437.749	115.308	18.327	429.615	73.645	20.993	416.494	121.848	19.516	390.314	161.525	40.858	418.312	206.207	55.720	349.614	185.676	34	335.557	143.811	31.235
213	19.944	457.015	41.547	9.460	496.991	27.774	16.429	497.501	62.048	15.435	486.465	84.490	15.733	463.638	84.641	19.545	474.969	110.492	19.614	499.892	108.505	19.431	475.835	136.301	22.769	468.930	164.590	18.686	437.778	115.071	16.173	429.588	73.410	18.905	416.492	121.849	20.676	390.351	161.513	54.676	418.396	206.236	64.091	349.538	185.540	41.099	335.529	143.774	31.940
214	28.889	457.174	41.792	18.261	496.487	27.839	23.571	497.679	62.227	24.487	486.393	84.729	21.096	463.545	84.868	31	475.062	110.509	32.045	499.832	108.529	22.980	475.865	136.745	34.204	469.839	164.498	43.014	437.738	115.183	38.735	429.738	72.932	31.748	416.734	121.259	19.751	390.367	161.525	51.756	418.663	206.146	55.382	349.434	185.431	39.698	335.501	143.790	27.270
215	25.912	457.061	41.693	14.323	496.718	27.721	19.554	497.588	62.253	20.539	486.390	84.844	17.541	463.594	84.686	25.932	475.042	110.474	25.614	499.885	108.560	19.843	475.916	136.558	29.417	469.439	164.520	34.750	437.824	115.193	31.277	429.671	73.531	29.033	416.645	121.718	17.880	390.343	161.539	45.364	418.892	206.082	46.113	349.529	185.440	37.180	335.511	143.818	21.135
216	24.333	457.128	41.555	11.528	496.870	27.597	17.134	497.630	62.249	18.678	486.399	84.778	16.048	463.627	84.707	22.614	474.990	110.474	22.432	499.911	108.559	18.961	475.886	136.431	26.120	469.117	164.518	25.686	437.776	115.157	22.508	429.529	73.773	24.011	416.488	121.784	18.058	390.357	161.478	43.136	418.924	206.044	40.806	349.429	185.441	36.884	335.495	143.687	20.221
217	22.329	457.098	41.461	10.085	496.982	27.622	16.161	497.640	62.184	17.087	486.420	84.593	15.630	463.559	84.722	19.864	474.986	110.511	19.455	499.956	108.546	18.902	475.890	136.456	23.636	468.859	164.504	20.664	437.720	114.921	17.815	429.523	73.637	20.763	416.470	121.765	18.493	390.330	161.521	63.602	418.820	206.109	41.194	349.564	185.459	36.971	335.488	143.670	36.562
218	21.662	457.187	41.491	10.689	496.842	27.630	17.170	497.522	62.192	17.313	486.477	84.565	15.363	463.556	84.717	20.568	474.981	110.490	19.341	499.889	108.522	18.108	475.858	136.394	23.222	469.065	164.543	16.655	437.764	114.785	14.885	429.512	73.388	17.467	416.493	121.776	18.582	390.335	161.534	64.818	418.848	206.102	38.016	349.420	185.406	36.070	335.498	143.575	31.979
219	28.019	457.118	41.738	16.155	496.529	27.968	20.125	497.575	62.294	22.843	486.367	84.780	18.062	463.552	84.777	26.591	475.062	110.495	25.341	499.918	108.529	21.010	475.910	136.634	31.574	469.612	164.529	41.986	437.796	115.140	37.565	429.566	73.156	31.153	416.720	121.503	18.169	390.335	161.534	62.392	418.986	206.081	32.102	349.465	185.398	33.506	335.498	143.598	29.975
220	24.324	456.997	41.667	12.243	496.750	27.659	16.089	497.600	62.258	18.609	486.414	84.787	15.048	463.627	84.672	21.045	475.021	110.519	21.023	499.876	108.560	18.029	475.976	136.512	26.077	469.255	164.576	28.791	437.788	115.349	24.762	429.649	73.707	25.299	416.571	121.851	16.573	390.324	161.547	70.517	418.872	206.090	31.226	349.405	185.459	30.047	335.499	143.553	32.925
221	20.056	457.018	41.485	9.009	496.860	27.659	13.455	497.604	62.234	15.513	486.441	84.809	12.541	463.654	84.649	17.409	475.063	110.540	16.977	499.905	108.548	16.775	475.967	136.629	21.327	469.029	164.535	19.973	437.762	115.272	17.162	429.633	73.772	20.226	416.438	121.908	15.400	390.304	161.576	70.665	418.870	206.070	43.527	349.498	185.638	36.570	335.517	143.468	34.142
222	17.514	457.054	41.401	7.686	497.005	27.687	12.259	497.595	62.146	13.704	486.401	84.737	13.226	463.531	84.823	15.841	474.976	110.443	13.864	499.912	108.530	16.206	475.963	136.536	18.395	468.864	164.475	15.577	437.784	114.990	13.315	429.488	73.536	16.365	416.487	121.974	15.262	390.276	161.566	69.648	418.990	206.049	46.263	349.498	185.589	38.419	335.468	143.578	29.242
223	15.861	457.012	41.418	7.135	497.010	27.796	12.321	497.500	62.107	13.096	486.468	84.612	12.082	463.621	84.685	15.341	474.978	110.480	13.159	499.987	108.520	15.657	475.881	136.525	16.963	468.812	164.513	13.373	437.783	114.751	11.542	429.488	73.319	14.109	416.518	121.830	15.720	390.264	161.526	67.472	419.122	206.031	42.113	349.421	185.483	38.831	335.488	143.632	24.712
224	15.065	456.979	41.473	6.754	496.975	27.834	12.277	497.484	62.073	12.243	486.505	84.494	12.110	463.661	84.646	14.068	474.932	110.484	12.250	499.942	108.556	16.245	475.893	136.400	16.343	468.627	164.552	12.159	437.770	114.751	10.927	429.600	73.138	13.394	416.527	121.840	16.578	390.255	161.520	65.682	419.261	206.000	39.263	349.364	185.403	40.291	335.488	143.551	21.950
225	15.079	457.015	41.554	7.202	497.083	27.815	12.920	497.553	62.031	12.365	486.491	84.409	12.808	463.602	84.635	14.614	474.890	110.545	12.727	500.000	108.554	16.569	475.850	136.308	17.025	468.603	164.602	12.741	437.783	114.700	11.073	429.538	72.974	13.343	416.666	121.762	18.458	390.230	161.555	65.875	419.314	205.985	38.070	349.459	185.388	43.279	335.466	143.564	20.285
226	18.366	457.128	41.767	10.704	496.678	27.770	16.616	497.580	62.078	16.843	486.425	84.473	16.205	463.600	84.756	18.068	474.977	110.472	17.750	499.863	108.564	17.931	475.793	136.251	20.735	469.226	164.642	13.141	437.801	114.752	11.800	429.687	72.895	13.536	416.759	121.713	19.662	390.234	161.521	64.727	419.326	205.979	38.134	349.312	185.398	45.297	335.471	143.492	18.633
227	27.681	457.087	41.890	17.839	496.543	28.178	21.071	497.611	62.207	23.539	486.345	84.684	20.829	463.557	84.802	29.614	475.071	110.482	27.182	499.824	108.508	22.578	475.874	136.544	33.451	469.717	164.510	42.668	437.829	115.277	40.746	429.634	73.106	32.960	416.806	121.475	20.884	390.294	161.553	62.278	419.335	205.985	35.968	349.453	185.435	46.105	335.487	143.467	17.819
228	27.106	456.965	41.776	15.261	496.799	27.856	19.652	497.638	62.226	21.409	486.412	84.681	19.699	463.608	84.681	26.159	475.029	110.501	24.182	499.899	108.554	22.863	475.853	136.511	30.886	469.325	164.512	34.695	437.807	115.700	30.427	429.596	73.649	31.310	416.621	121.754	21.862	390.290	161.530	58.290	419.311	205.985	32.876	349.473	185.461	45.430	335.483	143.412	16.872
229	23.727	456.992	41.650	11.754	496.943	27.727	16.973	497.646	62.160	18.243	486.509	84.587	16.966	463.583	84.703	21.091	474.935	110.509	19.477	499.901	108.561	22.549	475.948	136.603	26.472	469.043	164.472	25.277	437.802	115.562	21.773	429.437	73.696	25.668	416.528	121.863	20.716	390.294	161.491	51.068	419.223	206.013	29.215	349.409	185.422	41.279	335.486	143.403	14.936
230	20.583	457.002	41.544	9.906	496.994	27.773	15.812	497.534	62.125	15.678	486.459	84.518	15.562	463.620	84.667	20.273	474.980	110.400	17.977	499.873	108.608	20.402	475.902	136.414	23.355	468.862	164.509	19.591	437.771	115.091	17.308	429.557	73.510	20.982	416.469	121.825	20.400	390.217	161.534	46.034	419.148	206.037	27.758	349.436	185.392	38.634	335.494	143.449	13.669
231	20.019	456.990	41.517	9.674	497.130	27.758	15.759	497.579	62.086	15.330	486.480	84.416	15.904	463.628	84.629	19.955	474.951	110.457	17.386	499.875	108.586	20.735	475.842	136.295	22.370	468.812	164.559	17.745	437.781	114.760	15.823	429.537	73.297	19.555	416.549	121.789	21.236	390.248	161.513	44.710	419.034	206.046	28.065	349.570	185.425	37.988	335.478	143.409	14.292
232	30.921	457.136	41.900	18.079	496.494	28.030	21.259	497.536	62.191	25.235	486.366	84.800	21.767	463.586	84.801	32.682	475.062	110.439	29.977	499.893	108.538	23.980	475.981	136.693	35.170	469.832	164.462	45.432	437.762	115.168	40.842	429.922	72.877	33.982	416.761	121.408	20.098	390.319	161.506	39.801	418.949	206.061	25.522	349.635	185.500	34.965	335.474	143.406	12.833
233	31.477	456.973	41.775	16.029	496.701	27.721	20.170	497.622	62.229	23.243	486.433	84.779	20.336	463.604	84.733	29.341	475.055	110.479	26.682	499.897	108.528	24.333	475.897	136.574	34.213	469.580	164.496	39.945	437.826	115.298	36.923	429.824	73.479	34.734	416.674	121.887	21.249	390.294	161.584	39.068	418.869	206.053	27.608	349.416	185.660	34.308	335.464	143.465	13.676
234	28.926	456.952	41.722	12.877	496.922	27.581	18.107	497.559	62.207	20.365	486.429	84.712	18.226	463.664	84.675	26.886	475.006	110.559	22.591	499.857	108.581	22.618	475.922	136.486	29.731	469.260	164.517	29.391	437.808	115.360	25.581	429.660	73.762	30.102	416.507	121.973	20.800	390.304	161.522	35.608	418.772	206.074	25.866	349.740	185.657	31.442	335.476	143.529	13.484
235	23.032	456.969	41.606	9.886	496.981	27.615	15.241	497.607	62.105	16.713	486.489	84.701	15.007	463.671	84.657	20.432	474.984	110.534	17.636	499.920	108.573	19.588	475.911	136.418	24.179	469.078	164.519	20.673	437.773	114.829	17.873	429.600	73.571	23.058	416.412	121.970	18.618	390.306	161.484	30.761	418.729	206.068	20.871	349.571	185.597	27.901	335.510	143.495	11.936
236	20.088	457.036	41.457	8.660	497.017	27.716	14.473	497.501	62.055	15.278	486.478	84.597	14.329	463.631	84.655	20.295	474.953	110.376	15.841	499.941	108.581	19.284	475.892	136.468	21.654	468.833	164.511	17.055	437.782	114.738	14.788	429.515	73.386	19.745	416.465	121.885	18.387	390.280	161.559	29.648	418.576	206.102	20.624	349.513	185.670	27.006	335.511	143.540	11.708
237	16.324	457.024	41.558	7.232	497.080	27.740	12.804	497.505	62.018	12.852	486.483	84.453	13.329	463.648	84.696	16.227	474.922	110.437	14.205	499.815	108.535	16.833	475.853	136.363	18.210	468.757	164.587	13.895	437.807	114.788	11.946	429.475	73.165	15.719	416.495	121.903	17	390.324	161.516	26.330	418.525	206.115	17.629	349.540	185.606	23.959	335.500	143.610	10.502
238	13.630	456.926	41.635	6.463	497.062	27.840	11.652	497.526	62.016	11.017	486.476	84.495	11.829	463.606	84.625	13.886	474.959	110.499	13.409	499.906	108.582	15.020	475.834	136.168	15.685	468.728	164.577	11.686	437.750	114.643	10.104	429.642	73.043	12.960	416.577	121.893	15.809	390.332	161.526	23.858	418.472	206.135	16.032	349.602	185.672	21.006	335.490	143.827	10.085
239	12.505	456.934	41.726	6.161	497.044	27.909	11.473	497.478	61.958	10.965	486.436	84.375	11.603	463.562	84.592	12.523	474.926	110.518	12.977	499.925	108.552	14.284	475.761	136.135	15.012	468.682	164.699	11.123	437.789	114.512	9.708	429.587	72.925	11.985	416.720	121.874	16.004	390.323	161.551	23.153	418.415	206.130	15.860	349.353	185.709	19.971	335.464	143.916	10.249
240	11.028	456.902	41.894	5.789	497.119	27.836	10.670	497.487	61.943	10.148	486.428	84.338	10.788	463.602	84.546	11.636	474.916	110.518	11.341	499.895	108.529	12.853	475.749	136.149	13.420	468.630	164.716	10.900	437.795	114.946	8.812	429.615	72.821	10.445	416.834	121.709	14.924	390.371	161.525	21.023	418.398	206.155	14.151	349.642	185.703	17.680	335.482	144.050	9.740
241	10.019	456.895	41.954	5.375	497.092	27.981	10.045	497.490	61.920	9.287	486.515	84.311	10.007	463.554	84.538	10.591	474.886	110.481	10.545	499.928	108.543	12.284	475.702	136.061	12.448	468.628	164.724	9.686	437.817	114.792	8.273	429.587	72.793	9.588	416.888	121.600	14.551	390.321	161.527	20.301	418.375	206.166	13.806	349.706	185.733	16.401	335.481	144.144	9.153
242	18.130	457.143	41.921	12.848	496.444	28.147	15.795	497.447	62.058	19.730	486.413	84.738	16.986	463.620	84.819	21.455	475.064	110.418	20.136	499.834	108.514	17.490	475.817	136.676	23.676	469.973	164.625	21.541	437.744	115.202	19.004	429.828	72.636	17.708	416.867	121.212	15.613	390.366	161.561	20.795	418.358	206.155	14.441	349.701	185.692	16.442	335.469	144.288	9.459
243	18.616	456.980	41.894	11.777	496.653	27.865	14.696	497.509	62.125	17.757	486.381	84.786	15.247	463.604	84.689	20.386	475.046	110.466	17.523	499.890	108.579	17.147	475.906	136.500	23.519	469.643	164.628	30.168	437.819	115.399	30.846	429.661	73.218	26.518	416.771	121.856	16.107	390.372	161.540	20.903	418.292	206.158	14.720	349.668	185.787	16.209	335.506	144.270	9.548
244	17.088	456.917	41.769	9.730	496.850	27.775	13.375	497.550	62.138	16.270	486.456	84.799	14.274	463.612	84.704	19.364	475.082	110.484	15.750	499.934	108.633	16.490	475.891	136.443	21.407	469.241	164.626	22.977	437.839	115.558	21.142	429.642	73.735	23.387	416.585	122.023	16.391	390.329	161.517	21.750	418.240	206.139	16.505	349.650	185.598	16.273	335.508	144.350	10.025
245	16.880	456.997	41.725	9.067	496.958	27.771	13.250	497.573	62.121	15.739	486.449	84.666	13.781	463.659	84.657	19.250	475.028	110.454	14.977	499.940	108.587	16.725	475.869	136.322	20.034	468.959	164.581	18.682	437.781	115.092	17.277	429.590	73.649	20.624	416.470	121.950	17.320	390.328	161.553	39.517	418.389	206.175	46.763	349.702	185.678	30.738	335.558	143.768	31.249
246	22.741	457.132	41.783	14.419	496.511	27.945	18.152	497.592	62.260	22.365	486.362	84.748	17.370	463.549	84.861	25.750	474.995	110.460	22.477	499.829	108.532	18.559	475.835	136.575	26.870	469.627	164.626	21.836	437.754	115.122	19.554	429.650	73.162	21.197	416.557	121.657	17.151	390.303	161.575	48.562	418.447	206.240	53.183	349.612	185.588	36.122	335.516	143.796	30.712
247	24.546	456.948	41.934	13.886	496.617	27.811	16.223	497.604	62.277	20.296	486.324	84.779	16.233	463.649	84.691	24.227	475.036	110.507	21.727	499.881	108.526	17.931	475.906	136.562	27.512	469.561	164.539	34.636	437.805	115.232	31.400	429.568	73.404	27.876	416.659	121.618	16.009	390.290	161.537	45.727	418.530	206.176	44.220	349.476	185.454	33.552	335.496	143.780	25.313
248	21.176	457.038	41.776	10.367	496.813	27.612	14.054	497.578	62.247	17.104	486.358	84.830	13.767	463.635	84.693	20.273	475.014	110.506	18.295	499.932	108.549	16.500	475.926	136.542	22.901	469.218	164.549	23.836	437.805	115.233	20.977	429.629	73.813	22.186	416.501	121.846	15.040	390.266	161.565	42.818	418.804	206.108	37.602	349.383	185.472	32.087	335.488	143.782	20.940
249	17.903	457.044	41.612	7.982	496.948	27.691	11.875	497.590	62.160	14.157	486.355	84.738	11.801	463.689	84.676	16.477	475.024	110.505	14.341	499.929	108.566	15.137	475.907	136.517	18.549	469.003	164.476	18.173	437.818	115.422	14.704	429.478	73.690	17.339	416.442	121.812	14.036	390.262	161.557	55.858	418.707	206.105	42.866	349.445	185.540	33.308	335.490	143.760	29.032
250	15.625	457.027	41.485	6.677	496.958	27.732	10.866	497.589	62.153	12.070	486.462	84.618	10.699	463.621	84.688	14.250	474.961	110.481	11.864	499.926	108.531	14.578	475.927	136.504	16.062	468.855	164.544	14	437.792	115.052	11.665	429.471	73.460	14.047	416.456	121.793	13.804	390.307	161.556	57.909	418.807	206.091	48.425	349.514	185.611	39.547	335.480	143.765	28.185
251	14.449	456.987	41.449	6.581	497.062	27.812	11.089	497.549	62.092	11.426	486.432	84.578	10.712	463.606	84.596	12.795	474.967	110.519	12.364	499.839	108.549	14.157	475.848	136.345	15.386	468.742	164.565	12.118	437.812	114.756	10.619	429.490	73.231	12.697	416.536	121.819	14.596	390.254	161.575	67.670	418.956	206.050	50.070	349.523	185.542	42.320	335.481	143.724	30.512
252	21.884	457.132	41.736	13.094	496.438	28.091	15.438	497.741	62.313	18.287	486.381	84.793	14.973	463.523	84.794	21.091	475.090	110.485	21.636	499.854	108.526	16.186	475.854	136.625	25.222	469.713	164.529	34.959	437.782	115.105	32.619	429.655	72.964	24.880	416.747	121.426	14.533	390.276	161.601	65.153	419.132	206.022	43.667	349.467	185.467	40.581	335.487	143.639	25.559
253	21.824	456.974	41.684	11.457	496.699	27.751	14.884	497.618	62.273	16.704	486.403	84.777	14.801	463.649	84.701	18.909	475.012	110.487	19.182	499.901	108.568	16.814	475.931	136.588	23.781	469.338	164.573	31.050	437.800	115.440	29.719	429.559	73.462	24.953	416.633	121.770	15.556	390.224	161.628	64.261	419.197	206.008	41.495	349.410	185.396	40.837	335.486	143.577	23.071
254	21.852	457.045	41.545	10.481	496.910	27.585	14.857	497.635	62.210	16.357	486.429	84.744	14.767	463.719	84.727	18.227	474.971	110.489	18.136	499.949	108.583	17.461	475.915	136.448	22.840	469.112	164.522	25.327	437.776	115.316	23.104	429.611	73.804	23.887	416.511	121.717	17.120	390.240	161.574	63.295	419.314	205.968	40.204	349.482	185.413	42.866	335.483	143.581	22.096
255	22.125	457.037	41.500	10.182	496.943	27.671	15.429	497.594	62.132	15.939	486.459	84.632	14.904	463.686	84.692	18.750	475.030	110.526	16.955	499.908	108.607	17.980	475.866	136.368	22.188	468.931	164.500	20.832	437.749	114.887	20.008	429.605	73.765	22.423	416.427	121.800	19.111	390.223	161.612	63.318	419.341	205.979	40.522	349.308	185.403	44.953	335.483	143.519	20.897
256	21.347	457.027	41.460	9.630	497.013	27.727	15.357	497.578	62.093	15.504	486.471	84.565	15.130	463.647	84.630	18.977	475.016	110.512	16.955	499.945	108.534	18.510	475.834	136.280	21.633	468.817	164.537	19	437.763	114.776	17.865	429.482	73.523	20.029	416.495	121.798	20.702	390.223	161.589	62.188	419.296	205.962	37.930	349.373	185.403	46.849	335.481	143.482	19.655
257	19.009	456.990	41.473	8.924	497.013	27.812	14.768	497.520	62.051	14.852	486.423	84.508	14.932	463.668	84.635	17.705	474.947	110.559	15.727	499.931	108.564	17.912	475.784	136.229	20.059	468.788	164.588	16.723	437.772	114.682	15.308	429.528	73.293	17.529	416.554	121.818	20.564	390.255	161.562	56.761	419.272	205.969	34.059	349.358	185.503	44.564	335.489	143.506	17.420
258	17.093	456.957	41.514	8.070	497.041	27.773	14.384	497.511	62.021	13.974	486.499	84.445	14.253	463.617	84.553	16.045	474.952	110.498	14.500	499.984	108.571	17.480	475.785	136.149	18.679	468.621	164.639	14.773	437.762	114.703	13.504	429.561	73.097	15.635	416.668	121.956	20.578	390.231	161.609	51.483	419.209	205.985	30.059	349.440	185.529	42.099	335.474	143.463	15.733
259	16.588	457.008	41.652	8.399	497.105	27.811	14.723	497.499	61.968	14.200	486.499	84.536	14.445	463.627	84.564	16.205	474.940	110.498	14.523	499.935	108.575	17.725	475.753	136.103	18.562	468.608	164.634	14.673	437.804	114.716	13	429.567	72.972	15.146	416.746	121.824	21.044	390.236	161.594	48.091	419.181	206.026	27.747	349.342	185.481	40.814	335.494	143.398	15.135
260	25.065	457.187	41.836	16.449	496.454	28.055	21.214	497.770	62.189	25.600	486.352	84.707	19.938	463.483	84.828	28.227	475.165	110.450	27.886	499.829	108.506	20.814	475.801	136.555	30.975	469.827	164.580	34.732	437.780	115.275	30.192	429.854	72.761	25.956	416.791	121.181	19.747	390.246	161.587	41.847	419.046	206.034	25.962	349.316	185.411	37.058	335.499	143.310	13.338
261	26.292	457.026	41.752	15.422	496.585	27.628	20.071	497.645	62.197	22.313	486.373	84.735	19.295	463.548	84.662	27.568	475.066	110.518	26.045	499.948	108.501	21.069	475.896	136.432	31.309	469.622	164.546	40.486	437.826	115.273	36.381	429.749	73.340	31.993	416.711	121.639	20.658	390.236	161.578	40.670	418.945	206.048	25.323	349.403	185.471	36.448	335.478	143.375	13.285
262	23.130	457.029	41.579	12.053	496.786	27.548	17.161	497.603	62.206	19.496	486.417	84.793	16.712	463.562	84.628	23.205	475.051	110.489	21.432	499.949	108.569	19.676	475.889	136.412	27	469.267	164.529	28.455	437.828	115.477	24.835	429.676	73.724	25.814	416.549	121.779	19.356	390.247	161.564	35.801	418.844	206.076	21.866	349.428	185.549	32.360	335.493	143.387	12.278
263	19.102	457.009	41.532	9.012	496.948	27.666	14.411	497.614	62.155	15.774	486.448	84.575	14.041	463.604	84.657	18.159	474.957	110.498	18.705	499.843	108.528	17.402	475.881	136.442	21.910	469.070	164.508	19.809	437.820	115.177	17.162	429.643	73.613	18.971	416.475	121.857	17.556	390.285	161.557	30.608	418.758	206.061	19.043	349.443	185.527	28.331	335.500	143.444	10.804
264	16.083	457.002	41.514	7.513	497.008	27.737	12.839	497.543	62.082	13	486.460	84.614	12.438	463.611	84.602	15.045	474.963	110.500	16.227	499.897	108.570	15.980	475.890	136.351	18.367	468.877	164.557	15.818	437.804	114.869	13.473	429.607	73.417	15.442	416.473	121.883	16.342	390.262	161.538	26.943	418.692	206.092	16.812	349.462	185.601	25.151	335.500	143.547	10.082
265	13.815	456.969	41.590	6.754	497.031	27.768	11.741	497.540	62.046	11.139	486.523	84.477	11.616	463.599	84.586	12.750	474.981	110.522	13.341	499.907	108.556	14.373	475.817	136.240	15.944	468.764	164.625	12.786	437.788	114.832	11.415	429.545	73.231	12.653	416.624	121.784	15.467	390.294	161.555	24.119	418.617	206.105	15.355	349.633	185.712	23.041	335.499	143.610	9.705
266	13.088	456.960	41.580	6.446	497.110	27.824	11.705	497.530	61.986	10.965	486.503	84.383	11.507	463.590	84.581	13.273	474.947	110.514	12.409	499.982	108.524	14.275	475.788	136.208	15.247	468.672	164.628	12.055	437.828	114.704	10.550	429.494	73.079	11.763	416.710	121.895	16.262	390.299	161.584	24.295	418.547	206.115	15.532	349.596	185.626	23.366	335.496	143.650	9.911
267	12.852	456.932	41.703	6.648	497.179	27.913	11.795	497.482	61.965	10.539	486.503	84.327	11.829	463.596	84.542	13.341	474.949	110.472	11.932	499.943	108.558	14.304	475.754	136.118	14.910	468.609	164.663	11.759	437.764	114.611	10.473	429.584	73.011	11.310	416.780	121.724	17.356	390.322	161.630	24.375	418.545	206.124	16.274	349.841	185.643	23.680	335.505	143.624	10.032
268	14.069	456.984	41.873	8.029	496.915	27.738	13.205	497.490	62.021	12.539	486.468	84.393	12.856	463.565	84.581	14.091	474.882	110.503	14.341	499.916	108.538	15.343	475.728	136.058	16.299	468.760	164.693	12.218	437.813	114.983	10.365	429.546	72.893	11.376	416.849	121.704	23.271	390.255	161.643	25.097	418.464	206.139	16.763	349.659	185.654	23.436	335.497	143.783	10.502
269	24.884	457.097	41.848	16.015	496.467	27.923	19.295	497.715	62.250	21.704	486.350	84.749	19.007	463.487	84.698	27.045	475.111	110.481	25.091	499.875	108.515	21.941	475.905	136.637	30.883	469.727	164.564	43.518	437.790	115.124	39.427	429.688	72.834	30.832	416.835	121.275	34.667	390.155	161.761	26.670	418.379	206.134	18.446	349.538	185.628	24.767	335.512	143.726	11.452
270	25.037	457.069	41.760	13.478	496.730	27.566	18.438	497.645	62.253	19.757	486.425	84.777	17.788	463.552	84.642	26.909	475.120	110.454	22.409	499.896	108.546	20.794	475.866	136.517	28.809	469.356	164.563	37.241	437.842	115.372	34.623	429.687	73.446	30.511	416.639	121.776	42.756	390.024	161.808	26.994	418.317	206.157	19.027	349.343	185.650	23.814	335.496	143.904	11.420
271	21.032	457.099	41.641	10.135	496.889	27.602	15.670	497.645	62.208	16.078	486.422	84.705	14.630	463.624	84.602	23.045	475.076	110.456	19.614	499.883	108.480	18.392	475.906	136.443	22.559	469.101	164.503	26.155	437.792	115.380	22.373	429.679	73.815	23.190	416.487	121.820	38.773	389.957	161.808	23.483	418.338	206.156	17.677	349.802	185.643	20.419	335.479	144.036	10.473
272	20.259	457.098	41.479	9.317	497.005	27.790	15.277	497.598	62.154	15.843	486.444	84.618	14.740	463.611	84.605	23.523	475.044	110.444	19.750	499.890	108.510	18.755	475.894	136.391	21.645	468.891	164.508	21.445	437.783	115.118	18.496	429.551	73.624	21.099	416.438	121.801	41.871	389.947	161.827	24.722	418.371	206.151	20.452	349.595	185.673	21.006	335.503	144.192	11.267
273	31.014	457.116	41.812	17.853	496.379	27.783	21.643	497.692	62.261	26	486.403	84.817	21.164	463.589	84.836	31	475.077	110.469	30.386	499.850	108.523	22.569	475.908	136.654	36.216	469.700	164.558	45	437.776	115.190	39.477	429.714	73.030	34.058	416.706	121.413	46.462	389.919	161.815	38.784	418.368	206.180	54.909	349.632	185.617	35.744	335.527	143.685	33.754
274	27.546	456.976	41.742	13.768	496.685	27.541	17.955	497.637	62.218	20.696	486.390	84.768	17.877	463.687	84.765	24.182	475.067	110.456	22.545	499.898	108.521	19.353	475.949	136.555	29.543	469.407	164.500	34.250	437.841	115.246	28.688	429.567	73.631	28.668	416.582	121.822	45.511	389.890	161.886	43.369	418.510	206.195	56.548	349.560	185.611	35.826	335.515	143.628	32.117
275	27.722	456.939	41.620	12.780	496.912	27.484	17.688	497.657	62.226	20.739	486.408	84.791	17.897	463.611	84.729	22.273	474.992	110.524	22.886	499.891	108.553	20.951	475.948	136.502	28.948	469.195	164.469	28.941	437.834	115.299	24.312	429.612	73.797	26.934	416.466	121.846	50.738	389.847	161.901	49	418.647	206.130	56.898	349.483	185.493	40.506	335.492	143.673	32.157
276	25.046	456.957	41.465	10.947	496.985	27.619	16.670	497.621	62.197	18.443	486.431	84.709	16.781	463.695	84.685	19.455	474.961	110.486	19.568	499.976	108.562	20.265	475.941	136.453	25.864	469.082	164.474	23.145	437.806	115.049	18.900	429.502	73.607	22.850	416.456	121.775	51.253	389.855	161.903	47.199	418.813	206.092	50.280	349.459	185.409	40.773	335.510	143.603	26.886
277	23.157	457.005	41.551	11.147	496.747	27.679	17.071	497.670	62.217	18.104	486.412	84.668	15.596	463.577	84.766	19.636	475.047	110.478	19	499.836	108.523	17.382	475.900	136.314	23.364	469.276	164.466	16.573	437.774	114.832	14.042	429.465	73.390	17.208	416.495	121.899	48.764	389.815	161.901	39.165	418.902	206.065	40.145	349.486	185.388	34.855	335.502	143.504	19.996
278	32.255	457.028	41.766	17.214	496.554	27.703	22.866	497.743	62.260	25.313	486.353	84.802	20.116	463.563	84.733	27.477	475.086	110.485	25.795	499.890	108.521	22.745	475.937	136.651	34.497	469.525	164.532	48.655	437.788	115.042	43.258	429.634	73.142	34.861	416.724	121.645	54.258	389.783	161.929	41.403	418.884	206.045	41.672	349.311	185.478	37.581	335.504	143.515	19.562
279	25.931	456.990	41.644	12.540	496.775	27.448	17.054	497.733	62.293	18.991	486.397	84.802	16.137	463.677	84.709	21.568	475.018	110.455	18.886	499.938	108.574	18.922	475.942	136.564	26.645	469.213	164.507	32.782	437.818	115.321	27.935	429.640	73.639	26.456	416.561	121.867	45.427	389.801	161.922	33.795	418.863	206.038	31.414	349.514	185.430	30.744	335.481	143.549	14.616
280	25.310	456.978	41.487	11.405	496.906	27.502	17.009	497.682	62.221	18.365	486.458	84.790	16.295	463.636	84.709	22.523	475.058	110.471	18.250	499.922	108.554	19.510	475.970	136.468	26.043	469.019	164.493	27.632	437.797	115.319	22.631	429.594	73.752	24.394	416.453	121.947	47.858	389.764	161.911	35.210	418.848	206.070	30.134	349.516	185.417	32.791	335.504	143.499	14.897
281	22.333	457.040	41.415	9.258	496.977	27.688	15.152	497.660	62.155	16.557	486.423	84.776	14.842	463.637	84.691	19.091	474.990	110.481	15.545	499.909	108.581	17.824	475.862	136.300	22.910	468.942	164.505	21.832	437.803	115.182	17.354	429.528	73.621	20.369	416.462	121.970	46.191	389.787	161.905	33.335	418.840	206.081	27.011	349.404	185.452	30.744	335.485	143.410	13.299
282	19.792	457.038	41.345	8.326	497.033	27.718	14.089	497.568	62.108	14.835	486.480	84.634	13.856	463.637	84.677	16.341	474.954	110.493	14.705	499.890	108.579	16.559	475.828	136.246	20.099	468.803	164.506	17.405	437.785	114.911	14.258	429.545	73.343	16.920	416.521	121.877	43.573	389.800	161.915	31.023	418.733	206.090	23.737	349.460	185.467	27.791	335.475	143.580	12.484
283	18.671	457.012	41.389	7.921	497.016	27.849	14.286	497.515	62.032	14.635	486.487	84.535	14.082	463.597	84.647	15.500	474.954	110.509	15.045	499.891	108.542	16.863	475.802	136.217	19.654	468.707	164.559	16.014	437.791	114.823	13.162	429.504	73.123	15.788	416.602	121.932	44.747	389.806	161.920	31.562	418.655	206.102	24.247	349.426	185.460	29.047	335.495	143.492	12.448
284	15.843	457.016	41.524	6.991	497.077	27.917	12.938	497.480	61.984	12.504	486.486	84.395	12.719	463.607	84.519	14	474.894	110.504	13.205	499.956	108.546	15.500	475.724	136.121	16.975	468.651	164.617	13.114	437.774	114.723	11.346	429.586	72.978	13.511	416.777	121.759	39.951	389.805	161.909	28.875	418.548	206.128	21.231	349.517	185.581	25.372	335.489	143.638	11.295
285	15.380	456.986	41.654	7.246	497.160	27.895	13.545	497.513	62.003	12.409	486.592	84.365	13.308	463.572	84.556	14.386	474.939	110.503	13.205	499.959	108.569	16.078	475.754	136.097	17.537	468.646	164.625	13.232	437.796	114.764	11.438	429.519	72.911	13.314	416.863	121.707	40.644	389.782	161.919	29.670	418.503	206.130	21.344	349.681	185.504	25.308	335.485	143.720	11.826
286	14.259	456.951	41.813	7.223	497.069	27.834	13.607	497.537	61.954	12.157	486.547	84.343	13.397	463.607	84.543	13.932	474.865	110.516	13	499.932	108.526	16.451	475.768	136.137	17.225	468.606	164.692	12.873	437.774	114.671	11.281	429.559	72.806	13.033	416.870	121.716	38.693	389.807	161.917	28.886	418.462	206.106	20.177	349.714	185.634	23.762	335.459	143.865	11.655
287	11.755	456.893	41.815	5.918	497.044	27.960	11.295	497.487	61.990	10.287	486.509	84.332	11.288	463.565	84.511	11.932	474.842	110.484	12.591	499.852	108.565	13.804	475.740	136.051	14.577	468.563	164.737	10.982	437.769	114.715	9.292	429.552	72.790	10.891	416.880	121.743	32.453	389.806	161.947	24.869	418.414	206.135	16.613	349.736	185.656	19.616	335.491	143.890	9.769
288	13.218	456.900	41.949	7.059	497.146	27.918	13.429	497.440	61.975	11.635	486.496	84.212	13.589	463.512	84.539	13.932	474.858	110.507	13.545	499.904	108.547	16.137	475.702	136.060	17.086	468.528	164.738	12.982	437.848	114.975	11.004	429.512	72.794	12.799	416.927	121.735	36.689	389.810	161.911	29.386	418.414	206.127	19.484	349.661	185.674	22.244	335.489	144.025	11.975
289	13.093	456.850	42.043	7.475	497.230	27.889	13.571	497.518	61.914	12.078	486.558	84.252	13.781	463.565	84.494	14.159	474.879	110.560	14.068	499.975	108.559	16.725	475.720	136.041	17.102	468.444	164.750	13.823	437.829	115.131	11.442	429.704	72.749	12.832	416.956	121.698	35.244	389.860	161.905	28.392	418.391	206.116	19.043	349.749	185.643	21.698	335.469	144.131	12.861
290	14.866	457.109	42.097	9.314	496.734	27.713	14.027	497.541	62.040	14.948	486.452	84.544	14.527	463.555	84.666	15.273	474.998	110.456	15.727	499.824	108.562	15.216	475.745	136.198	18.926	469.276	164.701	10.927	437.827	114.828	9.388	429.698	72.740	10.693	417.004	121.741	28.258	389.865	161.900	23.892	418.382	206.153	16.280	349.600	185.774	17.738	335.472	144.236	10.719
291	24.514	457.166	41.992	15.601	496.476	27.963	19.348	497.618	62.196	22.278	486.410	84.788	20.096	463.523	84.656	27.318	475.087	110.495	25.295	499.857	108.539	22.618	475.893	136.573	33.676	469.768	164.601	44.386	437.796	115.193	39.892	429.636	72.806	33.861	416.879	121.226	32.782	389.888	161.934	28.858	418.342	206.149	19.048	349.688	185.633	21.070	335.506	144.379	12.982
292	19.227	457.039	41.868	10.760	496.712	27.496	14.759	497.579	62.195	16.539	486.475	84.703	15.788	463.599	84.590	19.773	475.031	110.507	18.432	499.910	108.549	18.196	475.881	136.439	25.426	469.279	164.532	29	437.824	115.644	26.365	429.634	73.508	26.858	416.714	121.748	26.120	389.924	161.856	23.369	418.339	206.138	16.522	349.506	185.595	17.064	335.505	144.365	10.648
293	18.023	457.027	41.664	9.173	496.910	27.720	13.804	497.528	62.112	14.565	486.462	84.603	14.253	463.632	84.619	18.682	475.017	110.474	17.705	499.868	108.566	17.039	475.883	136.401	22.948	469.097	164.501	24.105	437.821	115.859	19.958	429.620	73.746	23.639	416.549	121.917	25.804	389.908	161.874	33.670	418.314	206.153	44.269	349.650	185.682	28.715	335.544	143.660	28.313
294	19.296	457.059	41.669	9.824	497.058	27.700	15.554	497.516	62.035	15.391	486.505	84.522	15.877	463.657	84.656	19.682	474.979	110.481	18.159	499.943	108.535	18.912	475.840	136.255	24.062	468.946	164.505	22.759	437.812	115.483	18.942	429.611	73.572	23.526	416.459	121.848	29.351	389.978	161.870	54.920	418.526	206.227	64.086	349.581	185.609	41.919	335.520	143.604	38.879
295	13.653	457.017	41.674	6.692	497.032	27.728	11.679	497.527	62.033	10.870	486.493	84.396	11.534	463.620	84.630	14.182	474.945	110.518	13.636	499.808	108.574	14.196	475.741	136.184	17.120	468.775	164.549	14.032	437.796	114.820	12.562	429.690	73.346	15.865	416.392	121.857	24.733	389.986	161.879	45.750	418.598	206.190	46.457	349.508	185.450	33.634	335.504	143.606	26.630
296	14.389	456.987	41.710	7.117	497.026	27.912	12.661	497.448	62.011	11.426	486.512	84.315	12.616	463.579	84.627	14.455	474.936	110.498	15.659	499.815	108.512	15.784	475.793	136.107	17.756	468.732	164.588	13.982	437.832	114.799	12.254	429.562	73.216	15.595	416.486	121.879	35.080	389.994	161.933	49.989	418.792	206.125	47.263	349.534	185.425	38.180	335.492	143.540	25.178
297	13.921	456.954	41.764	6.918	497.054	27.941	12.991	497.482	61.980	11.539	486.522	84.293	12.719	463.566	84.552	13.750	474.893	110.481	15.886	499.873	108.580	15.510	475.737	136.118	17.386	468.645	164.637	14.682	437.892	115.457	11.708	429.608	73.011	14.332	416.644	121.883	40.889	390.003	161.910	48.330	418.883	206.051	42.737	349.528	185.391	39.343	335.505	143.561	22.121
298	12.315	456.865	41.835	6.279	497.087	27.852	11.777	497.468	61.929	10.139	486.503	84.250	11.733	463.580	84.548	12.227	474.956	110.491	13.364	499.910	108.544	14.343	475.718	136.106	15.012	468.603	164.647	12.005	437.806	114.891	10.231	429.582	72.896	12.172	416.746	121.844	36.982	389.903	161.916	41.659	418.911	206.012	37.263	349.303	185.425	35.047	335.462	143.499	17.484
299	19.759	457.159	41.932	12.771	496.400	27.941	15.973	497.513	62.088	17.870	486.421	84.711	15.096	463.542	84.778	21.727	475.129	110.498	22.659	499.853	108.529	16.265	475.855	136.619	25.006	469.921	164.506	18.227	437.810	115.451	14.962	429.770	72.645	15.007	416.790	121.331	32.124	389.891	161.922	34.199	418.944	206.001	29.995	349.335	185.430	30.326	335.473	143.433	13.238
300	20.870	456.932	41.883	11.337	496.593	27.706	14.500	497.550	62.144	16.009	486.447	84.727	14.658	463.517	84.656	20.614	475.060	110.508	20.205	499.867	108.564	16.882	475.921	136.518	24.441	469.632	164.494	32.036	437.887	115.142	31.504	429.606	73.097	25.179	416.800	121.633	36.542	389.923	161.910	33.455	418.935	205.997	28.140	349.271	185.469	30.529	335.480	143.399	12.488
301	20.565	456.924	41.722	10.044	496.818	27.569	14.545	497.615	62.137	15.400	486.432	84.666	14.541	463.609	84.643	18.841	474.953	110.515	20	499.895	108.575	18.392	475.942	136.572	23.244	469.211	164.457	25.700	437.830	115.472	23.362	429.586	73.657	23.347	416.612	121.824	43.160	389.888	161.887	33.625	418.916	206.021	26.828	349.429	185.472	31.349	335.482	143.371	12.338
302	19.218	456.986	41.556	9.282	496.919	27.684	14.214	497.534	62.093	14.374	486.503	84.537	14.199	463.632	84.676	17.477	474.904	110.546	17.409	499.878	108.577	18.029	475.932	136.373	21.914	468.943	164.437	21.205	437.808	115.440	18.381	429.606	73.647	20.569	416.501	121.856	45.182	389.855	161.954	34.358	418.947	206.027	25.882	349.486	185.446	31.355	335.466	143.407	12.039
303	23.023	457.199	41.701	12.880	496.668	27.971	16.607	497.541	62.134	19.252	486.434	84.636	16.034	463.517	84.756	20.727	475.038	110.573	21.705	499.879	108.536	18.284	475.900	136.505	25.867	469.531	164.490	18.345	437.797	115.129	16.050	429.603	73.345	18.577	416.531	121.801	42.164	389.840	161.939	31.716	418.851	206.036	24.328	349.405	185.547	28.791	335.472	143.447	11.502
304	29.130	457.076	41.824	15.326	496.654	27.878	19.098	497.689	62.299	21.043	486.347	84.850	17.801	463.510	84.724	27	475.072	110.499	24.864	499.919	108.523	21.245	475.981	136.682	31.336	469.626	164.489	40.114	437.787	115.275	35.700	429.629	73.350	31.146	416.657	121.638	47.844	389.848	161.908	31.489	418.801	206.053	22.720	349.419	185.521	28.599	335.497	143.441	11.801
305	29.787	457.019	41.637	13.381	496.840	27.644	18.348	497.693	62.248	19.217	486.379	84.741	17.164	463.572	84.667	26.364	475.085	110.487	24.750	499.880	108.531	22.167	475.998	136.629	29.944	469.245	164.451	31.645	437.798	115.309	26.769	429.647	73.823	28.781	416.492	121.900	52.493	389.827	161.937	32.318	418.706	206.093	23.694	349.308	185.569	29.901	335.492	143.377	12.317
306	26.301	457.004	41.529	10.862	496.938	27.579	16.277	497.618	62.214	16.635	486.375	84.631	15.507	463.623	84.691	22.227	475.040	110.499	21.523	499.856	108.529	20.480	475.975	136.549	25.201	468.990	164.463	23.795	437.771	115.084	20.119	429.645	73.753	23.153	416.454	121.968	48.836	389.785	161.969	30.330	418.654	206.076	21.543	349.481	185.550	27.802	335.491	143.479	11.794
307	21.745	457.054	41.439	8.721	497.074	27.723	14.125	497.595	62.136	13.670	486.483	84.528	13.397	463.581	84.602	18.909	475.070	110.456	17.568	499.921	108.558	18.157	475.946	136.456	20.534	468.849	164.493	17.900	437.819	114.835	15.012	429.534	73.406	18.084	416.471	121.942	48.102	389.848	161.952	27.489	418.605	206.114	18.731	349.478	185.554	24.343	335.476	143.517	11.050
308	34.088	457.065	41.761	19.038	496.528	27.906	23.438	497.725	62.187	25.730	486.371	84.777	20.603	463.567	84.796	30.682	475.093	110.489	32.636	499.861	108.559	23.216	476.005	136.591	36.627	469.656	164.603	51.745	437.780	115.137	46.246	429.599	72.977	36.416	416.725	121.400	55.378	389.822	161.944	30.858	418.518	206.137	21.183	349.625	185.665	26.523	335.472	143.620	12.580
309	26.801	456.996	41.659	13.012	496.789	27.748	17.089	497.729	62.255	18.817	486.384	84.754	15.808	463.557	84.704	22.091	475.067	110.511	21.727	499.938	108.561	17.892	475.975	136.501	27.090	469.304	164.538	37.995	437.818	115.377	36.719	429.453	73.404	28.916	416.603	121.802	44.004	389.794	161.939	24.659	418.506	206.153	16.860	349.577	185.613	20.913	335.452	143.775	10.327
310	25.829	457.007	41.547	11.273	496.884	27.477	16.152	497.654	62.202	18.078	486.402	84.745	15.267	463.670	84.633	20.409	475.046	110.513	20.341	499.905	108.577	19.363	475.929	136.616	25.775	468.958	164.479	31.177	437.769	115.535	27.773	429.424	73.810	25.974	416.500	121.951	45.169	389.795	161.961	32.938	418.373	206.161	39.973	349.608	185.645	30.558	335.516	143.540	22.975
311	25.407	457.036	41.399	10.698	496.946	27.603	18.152	497.778	62.273	18.548	486.406	84.742	15.918	463.676	84.657	20.159	475.005	110.480	19.568	499.898	108.578	21.020	475.932	136.438	25.444	468.776	164.520	27.318	437.756	115.234	23.115	429.524	73.807	24.996	416.510	121.804	53.164	389.835	161.932	57.892	418.391	206.234	63.527	349.574	185.623	43.547	335.505	143.543	37.989
312	18.486	457.104	41.403	7.754	496.993	27.719	13.295	497.618	62.131	13.609	486.446	84.611	12.082	463.645	84.587	14.682	474.970	110.472	15.409	499.882	108.571	15.686	475.892	136.331	18.414	468.749	164.566	17.555	437.777	114.968	15.396	429.524	73.578	17.113	416.515	121.789	43.720	389.807	161.958	51.290	418.491	206.201	47.823	349.572	185.499	35.448	335.488	143.512	27.153
313	17.444	457.039	41.420	7.592	497.000	27.760	13.509	497.551	62.042	13.035	486.468	84.441	12.925	463.576	84.546	15.318	474.926	110.492	15.227	499.875	108.540	16.196	475.841	136.257	18.216	468.663	164.544	15.932	437.729	114.722	13.804	429.523	73.354	15.989	416.559	121.826	46.053	389.776	161.960	55.091	418.699	206.155	46.371	349.538	185.433	38.401	335.483	143.478	24.046
314	15.606	457.064	41.530	6.977	497.052	27.838	12.598	497.526	61.996	12.261	486.548	84.433	12.397	463.590	84.527	13.659	474.878	110.512	14.182	499.914	108.524	15.676	475.755	136.183	16.778	468.687	164.578	13.477	437.773	114.637	11.996	429.525	73.170	13.989	416.733	121.837	43.391	389.771	161.970	52.176	418.916	206.057	40.333	349.514	185.401	38.116	335.478	143.513	21.089
315	13.481	457.036	41.610	6.654	496.977	27.855	11.562	497.591	62.022	10.904	486.528	84.395	11.288	463.560	84.537	11.841	474.922	110.473	12.295	499.972	108.562	13.490	475.763	136.129	14.836	468.763	164.626	11.155	437.764	114.618	10.050	429.489	73.010	11.376	416.774	121.795	39.458	389.796	161.952	43.852	419.034	206.022	32.430	349.517	185.402	33.884	335.489	143.520	15.858
316	25.653	457.104	41.874	15.944	496.584	27.926	19.304	497.731	62.230	21.626	486.413	84.764	17.897	463.519	84.575	26.159	475.034	110.501	24.477	499.907	108.552	19.235	475.871	136.469	31.049	469.630	164.661	41.091	437.842	115.246	39.962	429.559	73.150	31.015	416.773	121.505	49.098	389.841	161.937	47.733	419.087	206.006	33.844	349.396	185.427	37.988	335.478	143.538	16.185
317	23.569	457.074	41.791	12.947	496.892	27.721	16.741	497.665	62.200	18.270	486.430	84.764	16.349	463.583	84.591	23.409	475.025	110.443	20.091	499.922	108.570	18.373	475.870	136.356	27.849	469.269	164.562	31.277	437.805	115.417	29.154	429.621	73.701	27.339	416.592	121.809	47.573	389.792	161.962	44.949	419.090	205.985	31.435	349.470	185.384	36.535	335.485	143.396	14.032
318	20.620	457.032	41.597	10.352	497.006	27.583	14.830	497.588	62.153	15.852	486.511	84.724	14.459	463.643	84.621	19.318	474.986	110.482	16.864	499.888	108.521	16.775	475.836	136.248	23.679	469.131	164.525	24.595	437.812	115.672	20.235	429.587	73.753	22.040	416.477	121.972	43.596	389.796	161.955	40.307	419.118	206.023	28.306	349.512	185.334	33.599	335.490	143.449	12.783
319	19.764	457.030	41.579	9.328	497.032	27.637	14.438	497.572	62.093	15.183	486.487	84.613	14.151	463.600	84.617	18.318	474.977	110.435	16.091	499.877	108.550	17.343	475.830	136.261	21.728	468.868	164.529	19.332	437.759	115.043	16.538	429.487	73.524	18.741	416.567	121.952	43.111	389.813	161.941	39.784	419.009	206.037	38.812	349.443	185.500	36.430	335.487	143.495	13.103
320	34.074	457.042	41.885	19.900	496.630	27.926	23.696	497.651	62.229	26.348	486.429	84.758	21.651	463.547	84.775	32.091	475.116	110.549	26.977	499.842	108.538	22.696	475.914	136.520	37.404	469.660	164.493	51.232	437.792	115.094	44.569	429.805	73.122	36.901	416.756	121.395	49.613	389.862	161.915	67.403	418.836	206.140	63.478	349.550	185.617	51.215	335.496	143.565	39.128
321	30.718	456.941	41.792	15.088	496.800	27.670	19.330	497.659	62.252	21.704	486.421	84.831	18.979	463.552	84.710	27.568	475.097	110.488	21.318	499.901	108.526	20.637	475.950	136.542	32.460	469.366	164.543	41.759	437.825	115.175	33.973	429.612	73.698	32.584	416.624	121.835	49.480	389.858	161.943	68.670	418.812	206.149	56.984	349.520	185.518	47.430	335.474	143.579	32.929
322	26.903	456.998	41.630	11.891	496.948	27.543	16.768	497.661	62.233	18.974	486.409	84.852	16.116	463.625	84.712	23.727	475.013	110.496	17.614	499.882	108.559	19.039	475.926	136.432	28.228	469.068	164.537	29.686	437.796	115.241	23.781	429.527	73.893	26.613	416.488	121.890	46.444	389.801	161.959	68.193	418.884	206.128	47.876	349.492	185.492	44.285	335.472	143.558	27.071
323	20.333	457.012	41.470	8.364	496.987	27.632	13.250	497.559	62.157	14.278	486.460	84.692	12.753	463.643	84.669	17.227	474.996	110.512	13.023	499.881	108.573	15.373	475.917	136.331	20.994	468.985	164.499	19.645	437.763	115.115	16.142	429.517	73.707	19.033	416.454	121.945	38.173	389.805	161.929	70.625	418.884	206.095	48.694	349.491	185.557	40.198	335.487	143.571	33.584
324	18.694	457.070	41.519	8.554	496.807	27.751	13.438	497.626	62.087	13.774	486.464	84.636	12.397	463.602	84.664	15.250	474.979	110.496	13.364	499.911	108.535	14.020	475.851	136.346	19.373	469.163	164.493	14.741	437.766	114.729	12.346	429.516	73.436	15.274	416.503	121.928	38.244	389.857	161.919	69.142	418.990	206.062	54.290	349.495	185.593	43.366	335.483	143.581	28.046
325	23.713	457.026	41.857	12.308	496.598	27.927	15.795	497.726	62.264	16.696	486.422	84.768	13.911	463.586	84.645	19.432	475.053	110.511	17.227	499.889	108.542	15.549	475.941	136.558	25.991	469.544	164.494	37.618	437.802	115.028	33.515	429.608	73.219	26	416.730	121.598	37.276	389.836	161.933	69.778	419.094	206.041	52.145	349.486	185.556	41.605	335.472	143.601	29.263
326	22.477	456.917	41.746	10.199	496.886	27.760	13.661	497.681	62.258	14.748	486.361	84.762	12.836	463.633	84.628	16.932	475.021	110.502	14.864	499.903	108.580	15.265	475.919	136.549	23.025	469.221	164.480	30.636	437.785	115.392	26.154	429.620	73.694	23.307	416.615	121.918	36.436	389.820	161.924	66.636	419.240	205.993	46.382	349.475	185.493	40.483	335.475	143.568	24.676
327	21.435	456.922	41.611	8.889	496.957	27.641	13.286	497.573	62.207	14.548	486.458	84.755	14.541	463.468	84.838	16	474.940	110.489	14.682	499.896	108.554	15.873	475.924	136.504	21.451	469.057	164.416	24.891	437.769	115.297	20.535	429.551	73.829	21.350	416.485	122.008	37.693	389.801	161.930	65.994	419.329	205.973	45.597	349.412	185.474	42.093	335.480	143.547	22.320
328	20.060	456.995	41.496	7.801	496.962	27.712	12.777	497.597	62.169	13.852	486.473	84.686	13.192	463.648	84.763	14.909	474.962	110.523	13.932	499.848	108.529	15.265	475.853	136.344	20.040	468.931	164.446	20.532	437.753	115.272	16.581	429.411	73.699	19.131	416.499	121.906	43.591	389.829	161.926	63.614	419.404	205.960	43.081	349.505	185.361	43.221	335.484	143.490	20.466
329	19.269	457.016	41.448	7.883	497.024	27.716	13.321	497.597	62.100	13.791	486.492	84.617	13.384	463.597	84.679	14.364	474.927	110.518	14.386	499.834	108.559	16.235	475.846	136.278	19.932	468.817	164.485	17.864	437.772	115.053	14.985	429.461	73.472	18.212	416.470	121.947	47.258	389.811	161.936	62.977	419.412	205.968	45.124	349.509	185.456	44.593	335.482	143.483	19.181
330	33.500	457.127	41.907	17.947	496.517	27.813	22.607	497.640	62.211	25.896	486.386	84.707	20.144	463.600	84.813	27.750	475.071	110.490	27.636	499.850	108.538	23.755	475.887	136.704	36.630	469.654	164.538	52.282	437.761	115.161	45.881	429.688	73.078	36.894	416.769	121.496	51.893	389.810	161.917	65.068	419.410	205.952	47.968	349.496	185.393	48.174	335.486	143.393	19.523
331	33.898	456.910	41.783	16.455	496.761	27.698	20.884	497.621	62.273	24.209	486.421	84.775	19.575	463.594	84.682	25.909	475.070	110.464	25.318	499.883	108.559	23.216	475.953	136.507	35.435	469.246	164.534	53.082	437.810	115.225	47.431	429.529	73.475	38.047	416.641	121.782	52.040	389.801	161.922	61.199	419.369	205.969	46.430	349.524	185.357	47.366	335.477	143.431	18.342
332	31.630	456.927	41.673	13.754	496.928	27.556	19.812	497.556	62.244	21.878	486.427	84.744	18.445	463.549	84.715	24.455	475.067	110.473	24.205	499.900	108.537	22.225	475.942	136.439	31.651	469.113	164.494	42.414	437.776	115.506	34.992	429.553	73.874	33.274	416.510	121.935	51.533	389.807	161.944	56.551	419.297	205.988	44.118	349.449	185.416	45.302	335.484	143.363	16.808
333	28.042	456.966	41.571	11.460	497.032	27.656	17.688	497.594	62.187	18.626	486.417	84.625	16.445	463.651	84.652	21.614	474.982	110.450	22.614	499.837	108.515	20.843	475.912	136.371	27.762	468.995	164.406	32.073	437.792	115.203	26.031	429.529	73.808	27.836	416.465	121.953	53.356	389.837	161.929	50.330	419.183	206.015	40.237	349.373	185.323	41.773	335.487	143.358	15.438
334	25.287	457.021	41.494	10.648	496.979	27.682	17.679	497.581	62.133	18.235	486.540	84.633	16.288	463.608	84.619	20.341	474.953	110.465	22.977	499.787	108.541	20.049	475.835	136.296	25.654	468.874	164.445	25.118	437.778	114.933	21.365	429.595	73.629	24.266	416.422	121.972	55.364	389.825	161.936	47.523	419.112	206.025	38.758	349.272	185.435	40.715	335.492	143.337	14.730
335	35.519	457.005	41.888	18.449	496.553	27.921	23.759	497.613	62.235	26.252	486.362	84.722	20.603	463.556	84.751	27.818	475.056	110.483	30.318	499.900	108.501	23.275	475.885	136.639	38.870	469.612	164.562	59.664	437.764	115.131	51.308	429.698	73.169	39.270	416.773	121.526	51.422	389.793	161.932	42.210	419.047	206.012	33.425	349.436	185.393	36.971	335.490	143.318	13.495
336	34.227	456.939	41.769	16.173	496.788	27.616	20.911	497.585	62.256	24.026	486.413	84.826	19.445	463.581	84.703	25.295	475.017	110.503	26.909	499.894	108.576	23.373	475.941	136.539	37.019	469.136	164.503	58.900	437.798	115.078	49.519	429.579	73.546	38.409	416.618	121.847	50.782	389.819	161.927	41.125	418.925	206.055	31.441	349.581	185.316	36.570	335.497	143.319	13.861
337	29.093	456.932	41.574	12.710	496.943	27.585	19.009	497.572	62.218	20.939	486.449	84.793	17.699	463.604	84.715	22.750	474.991	110.461	24.114	499.861	108.540	22.794	475.968	136.583	31.889	468.920	164.517	45.509	437.765	115.195	34.435	429.603	73.865	31.091	416.513	121.966	47.587	389.813	161.940	37.699	418.870	206.069	28.435	349.412	185.424	33.221	335.483	143.401	13.527
338	24.042	456.997	41.526	10.009	496.953	27.547	16.089	497.661	62.155	17.617	486.376	84.770	15.068	463.617	84.681	19.727	475.008	110.469	19.023	499.882	108.561	20.010	475.948	136.498	26.160	468.936	164.454	34.068	437.781	115.452	23.619	429.555	73.821	24.511	416.453	121.918	41.449	389.838	161.912	32.642	418.788	206.075	23.538	349.453	185.518	28.762	335.485	143.432	13.228
339	21.171	456.978	41.488	8.733	497.020	27.787	14.830	497.571	62.105	15.783	486.446	84.609	14.233	463.614	84.601	16.932	474.920	110.520	16.886	499.863	108.558	19.569	475.919	136.495	22.821	468.860	164.478	28.236	437.802	115.615	18.446	429.481	73.612	21.084	416.472	121.888	39.827	389.840	161.893	31.534	418.720	206.075	21.726	349.549	185.532	27.273	335.472	143.600	12.947
340	14.829	457.015	41.463	6.416	497.078	27.654	11.366	497.559	62.034	11.600	486.472	84.512	11.082	463.600	84.567	12.932	474.911	110.471	12.409	499.888	108.538	15.824	475.905	136.499	16.562	468.853	164.496	17.368	437.796	114.998	12.546	429.509	73.411	14.442	416.528	121.910	30.484	389.833	161.893	24.347	418.674	206.099	17.473	349.147	185.641	20.355	335.465	143.698	10.117
341	12.352	457.016	41.581	5.628	497.046	27.917	10.179	497.563	62.017	9.617	486.544	84.397	9.911	463.554	84.605	11.455	474.919	110.478	12.091	499.719	108.532	13.539	475.911	136.424	14.102	468.755	164.553	13.055	437.779	114.890	9.896	429.508	73.205	11.547	416.650	121.975	26.356	389.804	161.929	21.494	418.620	206.124	15.565	349.333	185.619	18.070	335.478	143.652	9.167
342	11.426	456.977	41.699	5.246	497.071	27.991	9.830	497.566	61.973	9.304	486.488	84.478	9.664	463.589	84.552	10.455	474.861	110.509	11.636	499.861	108.568	12.902	475.875	136.284	13.108	468.609	164.596	11.373	437.769	114.766	9.231	429.453	73.139	10.511	416.702	121.876	25.204	389.827	161.916	21.017	418.518	206.134	15.070	349.435	185.509	16.988	335.462	143.829	9.164
343	14.306	457.172	41.834	8.525	496.722	27.700	12.330	497.515	62.087	12.617	486.478	84.569	11.877	463.486	84.714	13.477	475.025	110.485	16.386	499.802	108.538	13.304	475.856	136.281	16.608	469.338	164.621	12.032	437.791	115.004	10.265	429.568	73.020	10.763	416.810	121.706	24.173	389.828	161.915	20.267	418.551	206.145	13.882	349.478	185.595	16.110	335.473	144.021	8.979
344	20.042	456.994	41.889	11.991	496.521	27.804	13.955	497.568	62.226	16.035	486.367	84.715	13.890	463.476	84.667	18.795	475.076	110.479	19.841	499.861	108.530	14.745	475.879	136.407	23.571	469.710	164.594	34.782	437.811	114.975	34.638	429.509	73.107	23.467	416.802	121.536	23.204	389.854	161.871	20.034	418.494	206.151	13.446	349.466	185.638	15.674	335.476	144.078	9.036
345	18.606	456.956	41.818	9.628	496.807	27.629	12.938	497.605	62.189	14.652	486.410	84.767	12.438	463.559	84.660	16.295	475.045	110.540	16.864	499.900	108.548	13.980	475.883	136.349	20.843	469.381	164.576	27.664	437.828	115.385	28.558	429.466	73.519	21.664	416.649	121.855	22.089	389.854	161.860	19.369	418.390	206.148	13.457	349.406	185.689	14.942	335.477	144.138	8.662
346	16.620	456.999	41.591	7.889	496.955	27.572	11.804	497.597	62.159	12.913	486.460	84.669	11.541	463.514	84.707	14.295	474.999	110.517	14.659	499.873	108.557	13.667	475.929	136.396	18.386	469.132	164.588	22.282	437.823	115.519	20.350	429.437	73.867	18.438	416.553	121.884	20.942	389.911	161.851	32.710	418.576	206.204	37.522	349.604	185.698	25.895	335.559	143.605	26.064
347	15.116	456.978	41.507	6.918	496.988	27.628	11.036	497.577	62.081	11.348	486.487	84.587	10.863	463.610	84.662	12.523	474.937	110.509	14.114	499.806	108.575	13.373	475.876	136.301	16.738	468.905	164.554	17.459	437.820	115.327	15.604	429.600	73.753	15.737	416.503	121.837	20.013	389.933	161.786	38.631	418.624	206.199	43.220	349.587	185.527	29.145	335.509	143.600	26.043
348	20.088	457.139	41.725	11.402	496.503	27.678	14.286	497.467	62.091	17.348	486.354	84.660	14.240	463.533	84.874	17.841	475.075	110.489	20.205	499.831	108.551	13.980	475.864	136.436	22.410	469.664	164.592	20.750	437.743	115.204	18.088	429.743	73.198	17.515	416.595	121.590	19.289	389.958	161.769	37.557	418.822	206.149	38.699	349.525	185.426	28.913	335.502	143.590	22.434
349	23.546	456.951	41.947	12.563	496.603	27.889	14.304	497.610	62.226	16.617	486.397	84.790	14.260	463.588	84.729	19.091	475.047	110.475	19.273	499.913	108.569	14.980	475.949	136.484	25.194	469.606	164.538	35.227	437.832	115.310	31.773	429.685	73.423	25.361	416.724	121.791	18.684	390.019	161.748	35.915	418.972	206.085	35.409	349.571	185.398	28.349	335.485	143.615	18.861
350	22.111	456.908	41.763	10.246	496.796	27.524	12.946	497.598	62.273	15.765	486.434	84.820	12.842	463.604	84.718	17.523	475.023	110.535	17.136	499.891	108.541	14.304	475.914	136.372	22.019	469.338	164.503	27.123	437.770	115.373	23.242	429.688	73.786	21.916	416.588	121.974	18.107	390.054	161.717	33.477	419.024	206.050	32.269	349.571	185.376	27.977	335.481	143.624	15.416
351	19.403	457.012	41.589	8.106	496.950	27.590	11.857	497.613	62.194	13.591	486.444	84.670	11.623	463.663	84.742	15.773	474.985	110.441	15.091	499.808	108.543	13.725	475.922	136.408	19.204	469.201	164.446	21.732	437.748	115.508	17.088	429.731	73.796	18.182	416.520	121.899	17.200	390.129	161.654	31.227	418.968	206.040	28.925	349.360	185.338	27.413	335.494	143.631	12.932
352	17.421	457.069	41.454	7.150	496.993	27.712	11.286	497.599	62.157	11.800	486.470	84.575	12.192	463.589	84.805	14.136	475.007	110.468	14.841	499.842	108.547	14.098	475.880	136.397	16.938	468.940	164.459	16.977	437.807	115.285	13.769	429.593	73.633	15.639	416.511	121.902	17.022	390.148	161.652	29.761	418.973	206.025	26.629	349.587	185.388	26.855	335.456	143.553	11.601
353	15.759	457.040	41.484	6.771	497.075	27.718	10.777	497.557	62.084	11.139	486.491	84.555	11.521	463.643	84.718	12.886	474.961	110.514	13.386	499.915	108.537	13.775	475.900	136.296	15.519	468.796	164.505	13.950	437.791	115.017	11.869	429.517	73.442	13.639	416.548	121.841	16.556	390.163	161.644	28.193	418.921	206.046	23.710	349.471	185.414	26.413	335.481	143.480	10.879
354	13.852	457.027	41.438	5.897	497.115	27.745	10.438	497.550	62.022	9.739	486.478	84.459	10.459	463.631	84.681	10.886	474.924	110.492	11.886	499.911	108.543	12.912	475.816	136.249	13.957	468.748	164.597	11.736	437.785	114.741	10.204	429.487	73.217	11.766	416.636	121.751	15.791	390.186	161.613	26.642	418.916	206.051	19.801	349.412	185.462	24.698	335.480	143.521	9.843
355	12.343	457.007	41.514	5.525	497.113	27.930	10	497.504	62.023	9.052	486.547	84.337	10.027	463.597	84.599	10.568	474.847	110.469	11.250	499.842	108.532	12.275	475.778	136.182	12.840	468.682	164.637	10.582	437.759	114.713	8.981	429.555	73.095	10.693	416.687	121.725	15.116	390.237	161.665	25.364	418.800	206.077	17.710	349.413	185.525	23.273	335.481	143.418	9.185
356	11.366	456.985	41.646	5.361	497.122	27.899	9.946	497.448	61.963	8.826	486.527	84.270	9.808	463.574	84.585	10.182	474.864	110.513	12.386	499.839	108.576	12.127	475.770	136.174	12.515	468.678	164.718	9.932	437.780	114.897	8.496	429.524	72.951	9.912	416.770	121.605	14.707	390.270	161.602	24.506	418.789	206.076	16.968	349.666	185.507	21.983	335.479	143.538	8.968
357	15.412	457.194	41.854	9.645	496.653	27.976	13.875	497.650	62.078	14.209	486.444	84.520	12.582	463.597	84.784	14.205	474.933	110.423	16.614	499.807	108.556	13.520	475.819	136.309	17.914	469.457	164.597	12.850	437.776	115.075	10.962	429.745	72.776	11.989	416.858	121.350	14.996	390.253	161.640	23.534	418.736	206.084	16.129	349.595	185.466	21.262	335.479	143.485	9.004
358	19.597	457.010	41.930	13.047	496.482	28.186	14.527	497.689	62.237	15.670	486.384	84.717	13.356	463.539	84.691	16.364	474.997	110.471	18	499.901	108.541	14.961	475.906	136.533	22.759	469.679	164.499	34.291	437.804	115.161	31.019	429.592	73.128	24.445	416.831	121.621	14.551	390.279	161.609	22.773	418.692	206.086	14.978	349.573	185.531	20.174	335.505	143.492	8.477
359	19.468	456.946	41.818	10.587	496.781	27.592	13.973	497.715	62.270	13.748	486.480	84.720	12.719	463.630	84.664	14.023	474.960	110.499	15.318	499.900	108.564	14.765	475.941	136.472	20.349	469.298	164.484	27.018	437.810	115.621	22.808	429.704	73.759	22.580	416.593	121.927	14.618	390.300	161.601	22.375	418.624	206.127	14.812	349.389	185.555	19.826	335.533	143.558	8.950
360	18.963	456.982	41.707	9.466	496.920	27.519	13.464	497.642	62.203	13.504	486.498	84.716	12.541	463.668	84.721	15.114	474.986	110.467	14.909	499.915	108.541	15.284	475.889	136.425	19.833	469.085	164.577	23.232	437.785	115.707	18.608	429.627	73.817	20.701	416.496	122.006	15.996	390.247	161.600	23.847	418.618	206.114	20.817	349.382	185.585	22.477	335.512	143.485	10.075
361	20.227	457.072	41.671	10.792	496.795	27.705	14.589	497.620	62.119	15.391	486.436	84.622	13.842	463.577	84.765	15.773	474.965	110.504	17.682	499.806	108.529	15.922	475.865	136.288	20.991	469.168	164.478	19.100	437.805	115.360	16.304	429.526	73.644	18.810	416.477	121.948	17.102	390.313	161.690	44.892	418.538	206.189	46.946	349.594	185.616	34.622	335.528	143.485	30.669
362	31.861	456.934	41.886	17.619	496.566	27.769	19.955	497.702	62.272	22.939	486.381	84.778	18.822	463.589	84.738	24.841	475.083	110.523	23.386	499.928	108.525	18.784	475.943	136.395	33.506	469.653	164.475	48.164	437.785	114.931	41.946	429.589	73.275	34.099	416.685	121.650	18.947	390.318	161.581	58.307	418.402	206.265	56.242	349.560	185.544	41.163	335.495	143.478	31.310
363	32.449	456.916	41.741	15.628	496.790	27.502	20.018	497.610	62.287	21.835	486.408	84.777	20.562	463.530	84.865	25.295	475.027	110.531	22.205	499.910	108.544	20.245	475.899	136.391	32.750	469.291	164.465	40.727	437.788	115.218	34.631	429.711	73.823	32.953	416.576	121.870	20.084	390.261	161.603	63.284	418.604	206.150	55.269	349.536	185.479	44.017	335.497	143.551	28.665
364	30.532	456.964	41.587	13.569	496.948	27.493	19.045	497.679	62.241	20.043	486.454	84.617	19.432	463.658	84.830	23.591	474.997	110.460	20.386	499.897	108.529	21.275	475.862	136.331	31.090	469.046	164.496	33.705	437.750	115.333	26.992	429.641	73.824	30.234	416.511	121.903	21.284	390.321	161.588	63.318	418.845	206.069	54.661	349.594	185.376	47.169	335.495	143.515	24.669
365	28.083	456.979	41.486	12.062	496.965	27.645	19.223	497.587	62.168	18.583	486.445	84.561	18.781	463.604	84.743	22.545	474.958	110.503	19.068	499.948	108.566	21.343	475.840	136.265	28.451	468.913	164.440	29.141	437.800	115.611	22.212	429.544	73.618	26.161	416.457	121.933	22.236	390.324	161.581	62.159	418.926	206.008	49.742	349.498	185.360	46.797	335.511	143.492	21.979
366	23.153	456.999	41.453	10.592	497.065	27.685	17.179	497.627	62.106	16.957	486.487	84.524	16.897	463.635	84.663	19.409	474.973	110.525	16.795	499.921	108.582	19.373	475.812	136.234	24.571	468.774	164.495	22.245	437.777	115.199	17.950	429.526	73.415	21.949	416.485	121.922	21.440	390.288	161.576	54.608	419.031	205.988	41.430	349.466	185.400	42.843	335.484	143.411	18.313
367	18.815	457.063	41.375	8.672	496.964	27.729	14.384	497.550	62.064	13.400	486.502	84.451	14.288	463.595	84.693	15.955	474.922	110.526	14.068	499.924	108.588	16.627	475.805	136.131	20.182	468.746	164.601	16.336	437.787	114.799	13.650	429.495	73.213	16.858	416.565	121.925	18.951	390.330	161.574	45.534	419.063	206.008	31.720	349.393	185.414	36.512	335.477	143.422	15.833
368	15.819	457.064	41.499	7.425	497.070	27.826	12.938	497.557	62.028	11.226	486.503	84.283	13.459	463.616	84.731	14.159	474.882	110.535	12.318	499.926	108.534	14.902	475.782	136.135	17.293	468.671	164.595	13.459	437.795	114.759	11.604	429.530	73.047	13.916	416.666	121.839	17.467	390.288	161.551	39.511	418.962	206.028	26.769	349.310	185.482	31.686	335.485	143.377	13.509
369	14.088	457.003	41.593	6.909	497.128	27.822	12.366	497.539	61.989	10.765	486.488	84.277	12.514	463.574	84.605	12.841	474.874	110.461	11.614	499.883	108.568	14.392	475.727	136.090	15.864	468.636	164.627	12.255	437.810	114.686	10.665	429.562	72.939	12.325	416.738	121.781	16.956	390.353	161.564	36.125	418.993	206.030	23.296	349.374	185.467	29.314	335.507	143.425	12.050
370	23.620	457.213	41.807	15.352	496.447	27.947	20.455	497.541	62.207	21.826	486.362	84.638	17.973	463.468	84.798	24.886	475.102	110.522	25.273	499.791	108.569	18.569	475.758	136.481	30.108	469.946	164.512	24.295	437.773	115.388	20.435	429.888	72.736	19.865	416.812	121.239	17.609	390.380	161.529	35.818	418.945	206.035	22.188	349.398	185.553	29.093	335.506	143.439	12.018
371	24.843	457.005	41.694	15.038	496.636	27.967	19.268	497.650	62.246	19.904	486.407	84.722	17.658	463.543	84.638	23.886	475.060	110.490	23.409	499.923	108.517	19.578	475.870	136.381	30.855	469.675	164.536	41.595	437.848	115.241	38.712	429.622	73.254	31.285	416.760	121.732	18.729	390.348	161.536	36.347	418.856	206.066	22.038	349.532	185.554	30.064	335.512	143.447	12.160
372	25.245	457.035	41.641	14.021	496.879	27.652	18.464	497.649	62.178	18.835	486.480	84.676	17.425	463.551	84.623	22.341	475.036	110.479	22.545	499.938	108.603	19.990	475.839	136.339	29.710	469.338	164.524	33.886	437.838	115.500	29.762	429.640	73.726	29.248	416.602	121.865	20.458	390.364	161.584	37.341	418.803	206.093	22.355	349.541	185.585	30.297	335.475	143.593	12.573
373	21.171	457.043	41.540	11.147	496.988	27.609	16.312	497.633	62.124	15.591	486.488	84.492	15.685	463.600	84.637	18.864	474.970	110.528	18.591	499.922	108.593	18.010	475.866	136.267	25.296	469.038	164.471	25.973	437.824	115.542	21.200	429.641	73.699	23.752	416.493	121.985	19.964	390.328	161.588	34.540	418.794	206.096	19.973	349.589	185.605	27.448	335.467	143.564	11.712
374	19.366	457.056	41.530	9.455	497.001	27.704	15.098	497.609	62.094	14.948	486.535	84.586	14.582	463.601	84.629	17.500	474.963	110.519	17.523	499.907	108.548	17.510	475.810	136.190	22.247	468.900	164.502	20.495	437.830	115.273	17.104	429.485	73.529	19.642	416.460	121.913	19.516	390.298	161.614	33.125	418.771	206.127	18.559	349.552	185.639	25.843	335.476	143.744	11.512
375	16.958	457.021	41.561	8.326	497.142	27.778	13.946	497.573	62.041	13.130	486.570	84.465	13.514	463.582	84.592	15.886	474.929	110.514	14.659	499.939	108.541	16.461	475.797	136.176	20.167	468.772	164.507	16.455	437.801	114.820	14.862	429.481	73.409	16.354	416.517	121.928	19.156	390.338	161.604	31.017	418.707	206.114	17.640	349.639	185.658	24.628	335.509	143.702	11.018
376	15.750	456.991	41.682	7.894	497.116	27.851	13.607	497.544	61.978	12.243	486.583	84.352	13.281	463.569	84.578	14.909	474.878	110.501	14.091	499.967	108.560	16.676	475.777	136.084	18.883	468.737	164.533	14.614	437.771	114.726	13.519	429.366	73.203	14.821	416.627	121.891	19.053	390.324	161.582	29.938	418.634	206.119	16.823	349.626	185.661	23.343	335.498	143.832	10.996
377	14.435	456.952	41.787	7.525	497.060	27.826	13.527	497.533	61.977	11.757	486.567	84.234	13.404	463.562	84.568	14.114	474.857	110.531	12.591	499.975	108.538	15.863	475.750	136.108	17.886	468.724	164.585	13.545	437.786	114.748	12.338	429.499	73.068	13.478	416.760	121.793	19.164	390.342	161.551	29.472	418.548	206.125	16.516	349.549	185.744	22.401	335.487	143.901	10.900
378	13.319	456.924	41.907	7.372	497.047	27.856	12.911	497.542	62.002	11.487	486.587	84.379	12.979	463.532	84.532	13.341	474.848	110.532	12.341	499.919	108.534	15.667	475.731	136.126	16.827	468.691	164.659	12.636	437.796	114.661	11.385	429.612	72.964	12.460	416.862	121.675	18.729	390.310	161.621	28.767	418.558	206.121	16.032	349.611	185.692	20.895	335.467	144.024	11.299
379	13.398	456.828	42.014	7.610	497.160	27.930	13.455	497.486	61.942	11.800	486.532	84.290	13.486	463.543	84.511	13.750	474.881	110.476	12.909	499.947	108.620	16.029	475.713	136.045	16.895	468.674	164.635	12.709	437.818	114.685	11.585	429.731	72.853	12.631	416.906	121.612	19.231	390.288	161.560	28.977	418.472	206.130	16.419	349.661	185.721	20.529	335.472	144.144	12.068
380	23.634	457.051	42.087	17.009	496.534	28.031	20.357	497.666	62.141	22.713	486.448	84.733	19.822	463.478	84.780	25.705	475.037	110.464	25.955	499.882	108.542	19.382	475.808	136.351	33.031	469.963	164.527	42.177	437.774	115.279	38.173	429.607	72.805	30.383	416.896	121.167	19.947	390.357	161.584	29.830	418.544	206.151	16.672	349.676	185.657	20.471	335.473	144.250	12.690
381	23.611	456.821	41.992	13.830	496.740	27.769	17.411	497.631	62.177	19.835	486.439	84.787	17.945	463.616	84.672	22.295	475.053	110.507	21.295	499.902	108.555	19.480	475.852	136.394	29.694	469.547	164.530	32.886	437.817	115.574	30.473	429.490	73.510	30.241	416.749	121.749	19.720	390.301	161.558	28.159	418.514	206.139	17.882	349.681	185.658	19.698	335.462	144.283	12.338
382	21.264	456.887	41.789	11.393	496.925	27.651	16.250	497.610	62.142	17.330	486.439	84.669	18.404	463.500	84.839	19.727	474.985	110.511	18.091	499.898	108.553	18.814	475.831	136.360	26.469	469.184	164.542	26.032	437.814	115.798	22.450	429.621	73.750	26.380	416.593	121.854	20.084	390.314	161.538	47.966	418.463	206.202	51.763	349.600	185.682	34.407	335.550	143.686	34.801
383	19.463	456.912	41.693	9.909	497.042	27.697	15.589	497.640	62.108	16.009	486.458	84.578	16.740	463.651	84.733	18.205	474.965	110.540	16.636	499.921	108.571	18.912	475.856	136.361	24.151	469.045	164.457	20.495	437.813	115.120	18.419	429.572	73.597	22.343	416.511	121.848	20.844	390.327	161.513	63.835	418.441	206.267	61.876	349.580	185.579	39.267	335.511	143.632	33.769
384	16.713	456.971	41.704	8.323	497.082	27.763	14.446	497.593	62.003	14.296	486.398	84.517	14.438	463.646	84.693	15.477	474.948	110.533	16.341	499.811	108.574	17.265	475.819	136.218	21.157	468.847	164.513	16.255	437.789	114.980	14.538	429.530	73.388	17.639	416.536	121.877	20.333	390.270	161.581	65.705	418.560	206.204	52.882	349.495	185.471	37.983	335.502	143.628	27.897
385	24.995	457.289	41.917	15.475	496.614	27.800	20.054	497.536	62.104	23.104	486.350	84.727	19.014	463.512	84.789	24.955	475.042	110.495	26.818	499.820	108.592	18.882	475.845	136.395	30.352	469.672	164.544	20.541	437.759	115.156	18.085	429.787	73.012	19.774	416.669	121.577	20.982	390.307	161.583	62.778	418.877	206.108	48.242	349.518	185.403	38.326	335.494	143.665	23.456
386	30.361	456.932	41.960	16.742	496.573	27.770	20.339	497.697	62.229	23.930	486.358	84.818	19.411	463.582	84.728	28.432	475.071	110.464	28.591	499.911	108.564	21.804	475.927	136.578	35.818	469.580	164.543	43.027	437.820	115.350	39.015	429.774	73.221	33.077	416.715	121.539	22.062	390.296	161.584	60.812	419.194	206.039	45.522	349.527	185.489	39.890	335.481	143.597	21.431
387	29.806	456.947	41.791	14.308	496.838	27.615	19.696	497.691	62.182	21.852	486.411	84.730	18.897	463.642	84.707	26.705	475.039	110.480	26.341	499.894	108.591	22.882	475.980	136.486	33.432	469.289	164.528	34.286	437.832	115.458	29.238	429.715	73.669	30.894	416.606	121.822	22.996	390.222	161.567	58.165	419.304	206.008	45.016	349.517	185.416	41.244	335.489	143.575	19.135
388	24.681	456.980	41.579	10.853	496.986	27.653	17.134	497.640	62.202	18.035	486.427	84.630	15.822	463.632	84.638	21.409	474.977	110.522	24.477	499.834	108.542	20.422	475.931	136.451	27.515	469.081	164.458	25.395	437.808	115.496	20.235	429.657	73.621	23.748	416.453	121.916	21.582	390.261	161.550	50.767	419.292	206.011	38.344	349.666	185.407	38.453	335.490	143.591	15.552
389	22.333	457.022	41.502	10.023	497.016	27.730	16.312	497.624	62.159	16.748	486.459	84.568	17.377	463.553	84.811	20.750	474.966	110.439	21.477	499.926	108.556	20.049	475.910	136.358	25.481	468.840	164.447	20.350	437.813	115.020	17.773	429.718	73.558	20.785	416.572	121.750	22.369	390.254	161.564	48.250	419.248	206.012	37.075	349.462	185.368	38.698	335.495	143.563	14.569
390	20.792	457.023	41.516	9.381	497.048	27.763	16.589	497.538	62.098	15.357	486.556	84.436	16.644	463.550	84.692	19.636	474.929	110.497	19.455	499.924	108.543	20.559	475.904	136.383	24.528	468.718	164.477	18.155	437.772	114.731	15.865	429.595	73.310	18.642	416.553	121.782	23.360	390.263	161.586	47.653	419.169	206.024	36.032	349.540	185.377	39.884	335.502	143.576	14.071
391	18.801	456.960	41.550	8.859	497.010	27.779	15.857	497.559	62.007	14.148	486.528	84.291	16.021	463.555	84.681	17.886	474.863	110.468	17.114	499.951	108.579	19.971	475.842	136.217	22.494	468.748	164.532	16.232	437.797	114.751	14.250	429.603	73.145	16.777	416.676	121.813	23.529	390.218	161.594	44.057	419.058	206.046	33.441	349.356	185.422	39.233	335.501	143.545	13.477
392	16.620	457.004	41.585	8.126	497.102	27.746	14.643	497.549	62.001	12.678	486.510	84.295	14.849	463.548	84.609	15.818	474.852	110.518	15.205	499.923	108.613	18.049	475.811	136.235	19.633	468.651	164.539	14.155	437.796	114.747	12.673	429.597	72.965	14.504	416.741	121.778	21.951	390.239	161.659	38.631	418.998	206.051	28.376	349.376	185.536	35.017	335.475	143.578	12.619
393	16.468	456.957	41.749	8.543	497.033	27.792	15.321	497.515	61.983	13.383	486.537	84.282	15.021	463.604	84.574	16.250	474.900	110.484	15.750	499.914	108.522	18.392	475.741	136.176	19.605	468.655	164.608	14.077	437.814	114.698	12.554	429.635	72.867	14.015	416.878	121.734	23.107	390.273	161.649	38.597	418.894	206.077	26.694	349.580	185.508	35.855	335.504	143.473	12.733
394	27.505	457.072	41.855	17.346	496.409	27.871	20.696	497.712	62.153	22.791	486.368	84.766	21.308	463.576	84.730	25.932	475.017	110.460	26.568	499.821	108.535	23.500	475.912	136.702	35.438	469.803	164.557	45.773	437.794	115.240	39.885	429.600	72.936	32.471	416.870	121.326	22.413	390.285	161.638	35.881	418.841	206.073	24.511	349.593	185.558	33.390	335.484	143.484	12.149
395	28.894	456.959	41.800	16.214	496.814	27.653	20.759	497.683	62.205	23.304	486.392	84.770	21.247	463.618	84.702	25.705	475.008	110.479	27.250	499.900	108.537	25.245	475.957	136.533	35.873	469.424	164.592	38.200	437.842	115.476	33.304	429.479	73.585	33.307	416.676	121.818	24.853	390.279	161.632	38.097	418.807	206.069	27.774	349.634	185.517	35.459	335.517	143.486	13.363
396	25.106	456.982	41.693	13.144	496.998	27.521	18.554	497.663	62.149	19.861	486.456	84.632	18.253	463.671	84.670	21.114	474.911	110.480	23.955	499.855	108.554	22.804	475.931	136.487	31.049	469.198	164.527	27.973	437.815	115.265	23.877	429.617	73.652	28.182	416.560	121.824	24.493	390.308	161.618	35.358	418.700	206.082	25.091	349.748	185.538	33.256	335.497	143.528	12.683
397	22.315	456.946	41.633	11.308	497.081	27.679	16.830	497.617	62.068	18.035	486.440	84.654	16.836	463.633	84.682	19.659	474.970	110.492	21.068	499.868	108.558	21.598	475.965	136.383	26.920	468.982	164.472	21.718	437.788	114.969	18.631	429.595	73.454	23.460	416.542	121.879	24.022	390.301	161.648	33.432	418.659	206.104	24.441	349.758	185.548	31.628	335.494	143.434	12.438
398	20.282	457.001	41.628	10.179	497.089	27.752	16.080	497.526	62.074	16.904	486.473	84.576	16.219	463.583	84.645	18.250	474.939	110.493	19.591	499.863	108.552	21.059	475.864	136.316	24.809	468.804	164.480	18.718	437.801	114.716	16.231	429.509	73.281	20.471	416.563	121.813	24.369	390.255	161.618	34.148	418.628	206.103	24.591	349.527	185.581	30.959	335.497	143.565	12.875
399	18.236	456.961	41.720	9.255	497.051	27.804	15.205	497.574	61.970	14.643	486.526	84.420	17.479	463.515	84.762	16.636	474.903	110.495	17.795	499.880	108.573	19.441	475.825	136.234	22.086	468.712	164.599	16.223	437.769	114.667	14.073	429.598	73.056	17.157	416.685	121.778	24.191	390.290	161.625	32.023	418.531	206.132	30.113	349.645	185.489	29.820	335.497	143.557	12.744
400	17.759	456.899	41.774	9.372	497.128	27.694	15.893	497.528	61.976	14.687	486.509	84.398	17.219	463.621	84.684	16.705	474.866	110.488	17.250	499.922	108.558	19.980	475.785	136.206	21.627	468.659	164.563	15.727	437.799	114.645	13.919	429.646	72.954	16.372	416.812	121.755	25.102	390.264	161.610	32.330	418.473	206.147	30.048	349.727	185.503	29.442	335.471	143.731	13.214
401	25.019	457.148	41.925	17.352	496.675	27.655	22.812	497.768	62.099	25.609	486.378	84.676	22.897	463.517	84.737	25.886	475.059	110.409	26.727	499.843	108.531	21.039	475.783	136.328	31.682	469.738	164.492	21.241	437.755	115.106	18.392	429.943	72.773	20.219	416.853	121.331	24.276	390.240	161.625	31.307	418.520	206.148	28.371	349.762	185.370	28.610	335.513	143.735	13.185
402	28.870	457.054	41.911	17.554	496.640	27.517	21.732	497.633	62.183	24.252	486.362	84.762	21.500	463.535	84.681	26.636	475.001	110.477	26.818	499.906	108.540	22.941	475.911	136.402	35.065	469.704	164.493	41.423	437.810	115.150	40.435	429.682	73.228	36.628	416.814	121.595	24.502	390.285	161.620	31.955	418.418	206.185	29.263	349.741	185.366	27.878	335.498	143.804	12.943
403	26.375	457.006	41.756	13.809	496.883	27.406	19.018	497.612	62.119	20.887	486.410	84.756	19.089	463.629	84.658	22.841	475.018	110.534	22.273	499.926	108.552	21.118	475.830	136.342	30.648	469.330	164.464	30.973	437.814	115.435	27.962	429.799	73.697	30.993	416.617	121.877	23.836	390.235	161.674	30.540	418.335	206.155	28.699	349.796	185.426	26.942	335.522	143.777	12.544
404	23.875	456.970	41.641	11.463	496.991	27.525	17.009	497.629	62.139	18.452	486.457	84.672	17.322	463.609	84.629	18.795	474.921	110.540	19.364	499.901	108.607	20.441	475.871	136.383	26.503	469.069	164.443	23.259	437.815	115.180	21.123	429.687	73.636	25.022	416.470	121.902	23.378	390.280	161.652	29.926	418.396	206.129	26.129	349.723	185.525	25.116	335.492	143.885	13.146
405	23.468	457.101	41.663	12.170	496.965	27.681	18.304	497.655	62.164	18.652	486.462	84.611	17.068	463.564	84.733	19.341	474.985	110.519	21.614	499.864	108.539	19.147	475.842	136.280	25.204	469.155	164.515	18.564	437.788	114.963	16.854	429.608	73.432	20.383	416.527	121.914	22.862	390.261	161.623	28.216	418.452	206.142	23.065	349.592	185.599	23.442	335.503	143.953	12.897
406	33.366	457.055	41.824	18.141	496.591	27.968	21.598	497.671	62.246	24.322	486.362	84.888	19.774	463.567	84.735	28.545	475.098	110.468	28.136	499.920	108.553	21.765	475.934	136.514	36.830	469.552	164.460	48.864	437.817	115.189	42.735	429.631	73.200	36.383	416.701	121.560	22.049	390.235	161.634	27.500	418.357	206.147	22.554	349.630	185.496	22.256	335.497	144.081	12.057
407	32.259	456.986	41.713	16.006	496.845	27.631	20.009	497.666	62.256	22.704	486.382	84.719	18.979	463.656	84.671	28.091	475.090	110.497	25.909	499.867	108.572	22.578	475.924	136.520	33.917	469.280	164.475	39.536	437.839	115.509	33.808	429.618	73.671	33.562	416.616	121.857	22.951	390.308	161.640	28.631	418.306	206.176	22.323	349.527	185.600	22.645	335.491	144.162	12.598
408	27.690	456.998	41.520	12.252	496.947	27.607	17.589	497.605	62.203	19.939	486.367	84.782	17.808	463.576	84.804	24.795	475.053	110.460	20.591	499.873	108.563	20.147	475.918	136.397	28.194	469.125	164.476	28.482	437.808	115.340	23.873	429.569	73.750	27.285	416.507	121.922	21.840	390.213	161.617	27.443	418.329	206.171	21	349.713	185.598	20.837	335.491	144.269	11.662
409	25.917	457.030	41.397	10.985	497.045	27.597	17.473	497.638	62.159	18.574	486.436	84.569	17.952	463.683	84.728	24	475.019	110.505	19.455	499.897	108.585	20.843	475.911	136.354	26.315	468.965	164.444	24.632	437.809	115.461	19.808	429.528	73.565	24.474	416.508	121.844	23.391	390.204	161.661	29.136	418.291	206.149	21.672	349.673	185.662	21.180	335.495	144.318	12.214
410	30.565	457.187	41.631	17.243	496.571	27.719	22.384	497.568	62.198	26.139	486.415	84.730	20.959	463.624	84.789	28.023	475.054	110.457	27.795	499.815	108.506	21.804	475.887	136.340	33.315	469.631	164.464	19.436	437.785	114.928	16.850	429.585	73.327	20.934	416.536	121.776	31.262	390.216	161.760	29.034	418.357	206.165	20.758	349.675	185.694	21.012	335.499	144.329	12.028
411	34.829	457.081	41.774	18.279	496.689	27.631	23.259	497.620	62.209	26.661	486.394	84.832	21.390	463.572	84.684	29.955	475.058	110.480	30.773	499.915	108.535	24.167	475.990	136.521	38.731	469.548	164.549	55.959	437.807	115.025	47.946	429.659	73.226	41.102	416.781	121.526	42.129	390.147	161.798	30.301	418.327	206.172	22.140	349.548	185.690	21.971	335.473	144.369	12.694
412	31.250	457.068	41.638	14.399	496.929	27.474	20.107	497.634	62.195	23.913	486.365	84.832	19.158	463.631	84.649	27.750	475.076	110.505	26.818	499.877	108.560	22.255	475.909	136.437	32.929	469.271	164.497	42.250	437.829	115.298	34.562	429.732	73.711	34.934	416.590	121.889	48.702	390.011	161.833	29.369	418.394	206.157	23.435	349.433	185.487	20.994	335.498	144.408	12.381
413	27.819	457.084	41.514	12.308	496.991	27.581	18.902	497.638	62.136	20.661	486.449	84.733	18.240	463.632	84.657	24.273	474.982	110.484	24.500	499.873	108.529	21.922	475.898	136.408	29.281	469.045	164.466	32.536	437.810	115.292	26.392	429.831	73.773	30.376	416.519	121.919	49.853	389.962	161.821	29.648	418.338	206.172	23.941	349.604	185.511	21.297	335.495	144.438	12.466
414	23.074	457.141	41.417	9.751	497.013	27.651	16.116	497.615	62.094	16.878	486.478	84.500	16.007	463.572	84.645	19.727	474.987	110.512	19.955	499.902	108.566	19.010	475.843	136.306	23.441	468.932	164.513	23.395	437.802	115.073	18.888	429.703	73.597	23.226	416.426	121.868	46.018	389.967	161.844	36.006	418.374	206.204	46.382	349.648	185.614	31.878	335.577	143.575	25.623
415	20.806	457.050	41.424	9.176	497.074	27.774	15.589	497.572	62.080	15.304	486.468	84.461	15.493	463.546	84.608	17.500	474.930	110.537	18.250	499.909	108.579	19.745	475.824	136.381	21.904	468.805	164.501	19.545	437.795	114.923	16.073	429.561	73.340	20.420	416.480	121.883	53.756	389.933	161.888	63.426	418.297	206.281	62.731	349.590	185.613	42.459	335.527	143.691	35.384
416	16.231	457.022	41.502	7.413	497.132	27.895	12.857	497.534	62.030	11.904	486.507	84.374	12.897	463.601	84.575	14.477	474.887	110.464	14.568	499.904	108.574	16.353	475.833	136.274	17.327	468.736	164.603	14.468	437.804	114.791	12.288	429.576	73.170	15.423	416.565	121.852	48.809	389.893	161.920	64.710	418.269	206.264	48.699	349.590	185.479	37.297	335.496	143.586	26.658
417	14.894	457.040	41.590	6.924	497.121	27.916	12.848	497.559	61.980	11.174	486.517	84.303	12.486	463.597	84.555	13.386	474.822	110.503	13	499.975	108.555	15.882	475.808	136.228	16.463	468.695	164.604	13.159	437.811	114.629	11.242	429.616	73.039	13.493	416.726	121.802	48.271	389.836	161.919	68.193	418.504	206.152	45.285	349.564	185.435	38.512	335.480	143.673	22.637
418	20.593	457.168	41.863	12.120	496.781	27.956	17.179	497.606	62.033	18.783	486.413	84.644	17.075	463.561	84.829	20.136	475.049	110.396	21.295	499.878	108.543	17.627	475.831	136.413	24.034	469.639	164.571	12.509	437.783	114.727	10.962	429.589	72.926	12.555	416.850	121.872	49.147	389.854	161.927	64.722	418.912	206.033	41.226	349.576	185.463	38.523	335.499	143.619	18.975
419	22.278	457.042	41.877	12.686	496.672	27.866	15.982	497.609	62.125	18.583	486.381	84.812	16.534	463.564	84.700	21.409	475.044	110.450	21.091	499.904	108.558	18.510	475.904	136.596	26.642	469.776	164.561	37.718	437.833	115.123	32.931	429.664	73.035	27.821	416.890	121.363	48.533	389.850	161.915	54.307	419.182	205.971	33.849	349.592	185.451	35.715	335.488	143.665	15.423
420	21.389	457.009	41.750	10.730	496.918	27.609	14.893	497.649	62.125	17.235	486.432	84.801	15.349	463.652	84.676	20.568	475.022	110.474	18.477	499.962	108.528	18.118	475.935	136.481	24.139	469.437	164.493	30.100	437.838	115.571	25.462	429.630	73.639	26.106	416.692	121.837	48.200	389.811	161.927	50.341	419.269	205.965	29.962	349.599	185.458	35.506	335.483	143.545	13.940
421	19.713	457.047	41.661	9.334	497.025	27.532	14	497.636	62.082	16	486.388	84.754	14.178	463.686	84.678	18.205	474.973	110.465	15.977	499.909	108.549	16.843	475.875	136.345	21.580	469.177	164.494	23.405	437.785	115.286	19.377	429.694	73.708	22.168	416.554	121.913	46.689	389.823	161.932	45.920	419.276	205.963	26.774	349.508	185.405	34.860	335.487	143.504	12.858
422	17.968	457.061	41.599	8.279	497.117	27.720	13.705	497.587	62.058	14.661	486.427	84.567	13.877	463.660	84.639	16.295	474.919	110.479	14.568	499.940	108.552	16.529	475.839	136.242	20.265	468.916	164.481	20.218	437.821	115.334	16.262	429.539	73.521	19.376	416.513	121.816	51.578	389.847	161.924	44.261	419.304	205.976	25.747	349.529	185.409	35.390	335.487	143.408	12.103
423	20.329	457.078	41.687	11.378	496.877	27.699	16.768	497.519	62.084	18.009	486.436	84.514	16.144	463.584	84.667	19.114	474.896	110.472	18.341	499.898	108.569	18.716	475.840	136.357	23.188	469.187	164.491	18.350	437.769	114.894	15.065	429.588	73.308	18.471	416.579	121.765	56.804	389.847	161.927	45.227	419.202	206.011	26.242	349.538	185.501	36.907	335.488	143.382	12.947
424	24.838	457.134	41.809	15.672	496.606	27.956	16.946	497.576	62.164	20.235	486.364	84.741	17.096	463.574	84.754	22.841	475.071	110.445	21.705	499.864	108.525	19.078	475.954	136.667	30.361	469.568	164.569	39.395	437.830	115.347	36.312	429.517	73.088	29.777	416.741	121.506	46.907	389.834	161.944	35.943	419.160	206.019	20.344	349.511	185.551	30	335.472	143.360	10.470
425	27.190	456.989	41.708	14.633	496.838	27.654	17.500	497.617	62.149	19.774	486.401	84.687	17.575	463.631	84.706	23.977	475.073	110.492	23.023	499.903	108.551	21.245	475.929	136.510	31.052	469.229	164.495	33.614	437.844	115.409	31.023	429.542	73.622	30.540	416.596	121.821	51.693	389.829	161.927	38.619	419.089	206.027	24.435	349.362	185.564	32.733	335.490	143.348	11.868
426	24.032	457.025	41.578	11.660	496.941	27.473	15.634	497.610	62.127	16.574	486.465	84.626	15.452	463.652	84.689	20.955	474.975	110.520	19.023	499.979	108.541	19.794	475.957	136.557	26.343	469.049	164.457	26.041	437.810	115.453	22.515	429.569	73.755	24.974	416.470	121.889	48.409	389.825	161.892	35.403	419.044	206.082	20.871	349.493	185.595	30.023	335.495	143.406	11.114
427	20.491	457.081	41.557	9.701	497.071	27.593	14.116	497.580	62.066	14.400	486.502	84.506	13.938	463.631	84.671	18.591	474.998	110.467	16.045	499.918	108.524	18.873	475.988	136.584	21.957	469.000	164.443	19.050	437.796	115.131	16.877	429.655	73.587	20.230	416.460	121.893	44.276	389.835	161.928	32.409	419.036	206.059	21.710	349.416	185.620	27.878	335.490	143.391	10.459
428	17.944	457.051	41.527	8.364	497.096	27.736	13.321	497.571	62.001	13.478	486.516	84.579	12.884	463.647	84.598	15.977	474.964	110.480	14.182	499.897	108.597	18.049	475.926	136.450	19.222	468.892	164.484	16.091	437.806	115.287	13.908	429.654	73.369	16.927	416.494	121.785	41.511	389.832	161.905	30.506	418.915	206.083	22.140	349.698	185.652	26.605	335.502	143.422	10.320
429	15.491	457.057	41.549	7.188	497.086	27.827	12.286	497.564	61.977	11.904	486.511	84.404	11.890	463.593	84.598	13.841	474.919	110.480	12.841	499.964	108.520	16.284	475.919	136.383	16.975	468.804	164.548	13.541	437.783	114.893	11.854	429.659	73.206	13.843	416.633	121.739	38.716	389.851	161.917	28	418.785	206.104	22.640	349.831	185.430	24.401	335.502	143.416	9.673
430	15.500	456.990	41.624	7.657	497.158	27.876	13	497.577	61.962	12.157	486.512	84.384	12.842	463.550	84.575	14.432	474.890	110.519	13.273	499.934	108.544	17.147	475.835	136.279	17.395	468.741	164.548	13.741	437.808	114.597	11.873	429.678	73.021	13.453	416.759	121.706	40.329	389.868	161.888	29.080	418.743	206.124	23.312	349.738	185.436	26.500	335.472	143.400	10.601
431	12.690	456.925	41.763	6.346	497.162	27.901	11.562	497.510	61.957	10.339	486.498	84.319	11.329	463.629	84.554	12.341	474.821	110.477	11.159	499.903	108.575	14.265	475.821	136.247	14.759	468.677	164.608	11.173	437.825	114.712	9.892	429.633	72.921	11.040	416.828	121.705	34.564	389.874	161.916	25.580	418.651	206.158	19.855	349.526	185.476	22.140	335.481	143.569	9.456
432	24.102	457.138	41.890	15.114	496.488	28.070	18.464	497.614	62.225	21.330	486.423	84.739	18.048	463.504	84.784	25.614	475.100	110.471	22.591	499.807	108.494	17.941	475.905	136.426	29.735	469.929	164.464	11.823	437.792	114.757	10.485	429.534	72.838	11.577	416.932	121.654	36.098	389.881	161.897	27.205	418.625	206.128	20	349.491	185.490	22.965	335.477	143.670	11.075
433	21.773	456.963	41.859	11.674	496.732	27.723	15.098	497.600	62.163	17.583	486.407	84.761	15.116	463.564	84.654	20.364	475.028	110.505	19.023	499.910	108.564	16.020	475.878	136.320	25.315	469.492	164.456	10.441	437.781	114.717	9.246	429.656	72.867	10.102	416.947	121.617	31.613	389.842	161.907	24.017	418.575	206.148	17.780	349.501	185.431	20.384	335.470	143.773	9.480
434	21.574	456.985	41.630	10.721	496.940	27.657	15.116	497.617	62.160	16.243	486.435	84.655	15.041	463.629	84.636	18.795	474.956	110.521	19.295	499.845	108.577	16.471	475.852	136.228	24.676	469.202	164.451	10.936	437.826	114.736	9.750	429.616	72.777	10.850	416.943	121.563	32.880	389.881	161.914	25.693	418.529	206.137	20.102	349.473	185.442	21.215	335.494	143.859	10.135
435	17.069	456.973	41.623	8.252	497.035	27.612	12.625	497.614	62.086	13.183	486.447	84.601	12.521	463.700	84.680	14.841	474.928	110.503	15.659	499.845	108.559	14.275	475.835	136.203	19.534	468.973	164.478	9.750	437.816	114.736	8.492	429.657	72.771	9.310	416.984	121.529	27.333	389.885	161.912	22.483	418.469	206.164	16.435	349.518	185.556	18.047	335.490	143.916	9.238
436	22.088	457.175	41.672	11.499	496.823	27.772	16.527	497.639	62.067	18.704	486.434	84.632	16.007	463.524	84.825	18.682	474.981	110.426	21.432	499.825	108.511	16.520	475.805	136.283	24.201	469.309	164.443	11.550	437.773	114.817	10.123	429.732	72.712	11.011	416.960	121.631	29.733	389.942	161.878	24.898	418.495	206.154	17.516	349.596	185.623	19.576	335.493	144.081	10.733
437	25.463	457.012	41.837	13.440	496.660	27.555	17.089	497.647	62.204	19.835	486.346	84.838	16.438	463.502	84.830	21.955	475.035	110.467	24.205	499.853	108.567	17.206	475.894	136.483	28.660	469.615	164.443	34.168	437.816	115.400	33.496	429.372	73.040	25.876	416.870	121.463	26.111	389.914	161.901	22.710	418.471	206.145	16.220	349.419	185.675	17.331	335.480	144.152	9.694
438	25.324	456.954	41.740	11.783	496.916	27.429	16.295	497.611	62.197	18.939	486.373	84.801	17.007	463.581	84.786	20.795	474.999	110.503	21.455	499.917	108.554	17.980	475.924	136.446	27.086	469.356	164.414	28.609	437.838	115.825	26.265	429.465	73.628	25.288	416.656	121.792	26.640	389.939	161.854	24.233	418.467	206.170	16.280	349.551	185.683	18.041	335.505	144.120	10.463
439	25.579	456.949	41.618	10.686	497.012	27.571	16.348	497.688	62.117	18.026	486.437	84.699	16.815	463.651	84.724	20.136	475.018	110.533	20	499.916	108.512	19.353	475.925	136.422	26.133	469.191	164.434	24.527	437.808	115.569	21.238	429.643	73.665	23.474	416.566	121.944	28.284	390.006	161.846	26.648	418.438	206.160	17.780	349.497	185.591	19.366	335.486	144.168	11.281
440	20.222	456.993	41.472	8.073	497.048	27.691	13.366	497.691	62.099	14.113	486.461	84.650	13.507	463.626	84.669	16	474.957	110.504	15.205	499.925	108.509	16.480	475.863	136.351	20.247	469.031	164.457	16.205	437.804	114.996	14.673	429.646	73.551	17.197	416.536	121.966	23.391	390.010	161.810	23.239	418.394	206.181	15.489	349.566	185.590	16.773	335.516	144.280	9.786
441	27.097	457.185	41.638	14.428	496.609	27.940	20	497.714	62.230	22.409	486.386	84.613	18.192	463.566	84.817	22.023	475.031	110.470	22.318	499.830	108.510	19.284	475.912	136.482	29.099	469.594	164.479	21.145	437.777	115.188	18.408	429.791	73.086	20.193	416.674	121.619	24.951	390.054	161.786	25.403	418.354	206.164	16.882	349.534	185.717	18.140	335.487	144.386	10.950
442	30.282	457.028	41.797	16.255	496.659	27.873	19.804	497.755	62.270	23.687	486.358	84.829	18.103	463.615	84.732	25.750	475.018	110.486	23.773	499.880	108.541	21.324	475.965	136.591	33.333	469.584	164.458	42.495	437.835	115.141	36.538	429.582	73.305	32.058	416.718	121.560	24.213	390.055	161.772	25.551	418.382	206.149	17.570	349.585	185.697	18.471	335.514	144.316	10.883
443	25.389	456.961	41.623	12.138	496.877	27.586	16.295	497.700	62.261	19.791	486.443	84.853	15.151	463.665	84.720	20.795	475.021	110.470	18.682	499.919	108.531	18.510	475.938	136.492	26.873	469.311	164.488	30.050	437.826	115.492	25.035	429.668	73.782	26.168	416.617	121.855	21.458	390.087	161.771	23.619	418.311	206.153	16.753	349.417	185.704	16.837	335.497	144.339	9.925
444	27.389	457.018	41.539	11.751	497.004	27.715	17.839	497.669	62.228	20.522	486.463	84.737	16.507	463.658	84.642	22.500	474.998	110.479	20.182	499.904	108.561	21.118	475.943	136.424	28.410	469.064	164.351	27.686	437.809	115.405	22.523	429.647	73.762	26.212	416.591	121.910	24.796	390.105	161.721	31.506	418.406	206.190	37.409	349.607	185.607	25.453	335.551	143.944	19.527
445	24.361	457.033	41.455	10.543	497.023	27.741	17.473	497.636	62.123	19.157	486.446	84.676	16.171	463.586	84.615	19.750	474.932	110.471	19.227	499.876	108.528	20.549	475.886	136.337	25.873	468.901	164.411	24.236	437.783	115.761	18.831	429.517	73.595	22.226	416.564	121.857	28.969	390.119	161.708	55.653	418.539	206.234	62.876	349.602	185.663	40.349	335.525	143.683	37.370
446	18.949	457.042	41.436	8.082	497.078	27.777	14.366	497.600	62.073	14.513	486.461	84.536	13.555	463.603	84.627	15.750	474.939	110.495	15.750	499.895	108.556	17.461	475.834	136.353	20.466	468.834	164.535	18.091	437.825	115.496	13.904	429.524	73.295	16.821	416.595	121.889	33.933	390.148	161.809	53.608	418.614	206.235	51.188	349.620	185.516	36.209	335.515	143.583	29.537
447	16.602	457.033	41.515	7.460	497.134	27.872	13.518	497.613	62.066	13.348	486.448	84.408	12.870	463.557	84.606	13.886	474.903	110.484	13.614	499.912	108.540	16.343	475.838	136.250	18.444	468.733	164.587	14.586	437.789	114.909	12.004	429.599	73.151	14.292	416.687	121.841	39.116	390.045	161.843	51.006	418.871	206.114	43.403	349.611	185.444	35.413	335.489	143.571	24.416
448	16.472	456.973	41.566	7.422	497.198	27.934	14.125	497.612	62.005	13.078	486.433	84.364	13.589	463.570	84.637	14.205	474.880	110.505	13.864	499.942	108.562	16.755	475.775	136.182	18.867	468.698	164.601	13.877	437.796	114.750	12	429.594	72.975	13.887	416.814	121.803	42.569	389.951	161.876	52.778	419.004	206.075	42.688	349.588	185.365	38.965	335.504	143.562	21.961
449	21.801	457.124	41.749	14.370	496.412	28.188	16.438	497.525	62.166	20.183	486.406	84.678	16.253	463.468	84.776	22.205	475.098	110.479	22.386	499.794	108.503	16.549	475.867	136.464	27.170	469.780	164.544	30.745	437.783	115.198	26.992	429.791	72.683	23.577	416.870	121.180	34.253	389.930	161.864	40.830	419.103	206.018	30.419	349.511	185.395	32.233	335.490	143.511	16.445
450	24.551	456.935	41.736	14.012	496.710	27.862	16.973	497.627	62.168	20.513	486.356	84.731	17.377	463.588	84.646	22.523	475.033	110.511	22.500	499.907	108.572	18.833	475.917	136.385	29.590	469.424	164.590	33.373	437.864	115.329	33.042	429.613	73.304	29.555	416.731	121.636	37.449	389.934	161.863	43.597	419.118	206.007	32.210	349.311	185.426	36.703	335.516	143.437	16.270
451	24.852	456.991	41.648	12.235	496.909	27.639	16.938	497.585	62.152	19.887	486.423	84.690	17.096	463.637	84.629	21.023	474.992	110.489	20.795	499.893	108.570	19.902	475.891	136.387	28.491	469.074	164.520	27.345	437.824	115.414	25.331	429.653	73.734	26.843	416.572	121.808	44.844	389.966	161.847	44.091	419.045	206.015	30.070	349.323	185.476	38.878	335.496	143.412	15.665
452	18.713	457.008	41.500	8.352	496.985	27.737	13.232	497.603	62.113	13.887	486.441	84.557	12.911	463.615	84.597	16.273	475.023	110.469	14.864	499.927	108.550	15.284	475.860	136.290	20.793	468.888	164.548	17.882	437.803	115.232	15.719	429.570	73.631	18.526	416.527	121.871	41.547	389.941	161.862	34.375	419.008	206.049	23.909	349.343	185.478	31.343	335.502	143.403	11.690
453	18.426	456.994	41.532	8.405	497.050	27.751	13.714	497.586	62.055	13.652	486.503	84.477	13.425	463.624	84.608	16.568	474.943	110.484	16.273	499.860	108.581	16.294	475.839	136.252	20.318	468.830	164.509	16.227	437.747	114.944	14.319	429.543	73.404	17.292	416.559	121.837	45.764	389.873	161.872	35.818	418.961	206.071	29.790	349.561	185.525	33.872	335.498	143.453	12.178
454	20.611	457.130	41.673	11.109	496.761	27.726	16.438	497.719	62.098	17.235	486.447	84.598	15.192	463.576	84.770	17.727	474.984	110.459	19.318	499.862	108.564	15.971	475.788	136.257	22.441	469.368	164.487	13.932	437.793	114.831	12.462	429.632	73.143	15.307	416.651	121.659	43.258	389.874	161.869	33.472	418.978	206.081	27.435	349.537	185.509	31.477	335.503	143.354	11.178
455	25.384	457.055	41.824	12.915	496.603	27.628	16.839	497.748	62.236	19.287	486.428	84.766	15.740	463.587	84.684	21.932	475.033	110.478	20.727	499.876	108.555	17.294	475.903	136.529	28.093	469.664	164.435	35.955	437.835	115.463	32.908	429.589	73.174	28.157	416.824	121.529	45.329	389.879	161.898	30.966	418.913	206.085	24.005	349.606	185.554	29.384	335.491	143.361	10.445
456	24.852	457.021	41.664	11.648	496.892	27.580	16.795	497.708	62.154	17.974	486.457	84.725	16.041	463.571	84.684	20.727	475.012	110.506	19.455	499.896	108.567	18.167	475.910	136.442	27.247	469.318	164.451	29.177	437.842	115.557	25.912	429.643	73.714	26.511	416.670	121.888	48.311	389.859	161.927	31.307	418.829	206.092	23.371	349.519	185.491	30.110	335.474	143.435	10.989
457	24.551	457.018	41.515	10.545	497.070	27.588	16.384	497.640	62.182	16.513	486.491	84.610	15.733	463.638	84.696	19.955	475.009	110.518	18	499.896	108.549	18.804	475.873	136.383	25.688	469.121	164.445	24.264	437.819	115.367	20.742	429.624	73.697	24.562	416.570	121.795	50.213	389.828	161.933	32.273	418.811	206.086	23.269	349.476	185.534	31.820	335.482	143.359	11.491
458	22.588	457.006	41.478	9.531	497.072	27.738	15.830	497.600	62.058	16.026	486.453	84.601	15.445	463.617	84.628	18.909	475	110.500	17.500	499.913	108.528	19.029	475.867	136.331	23.926	468.965	164.480	22.050	437.774	115.544	17.169	429.589	73.493	21.697	416.558	121.850	51.076	389.848	161.936	32.608	418.751	206.119	22.414	349.558	185.604	32.128	335.509	143.463	12.256
459	23.102	457.112	41.601	11.326	496.944	27.790	17.062	497.694	62.144	17.730	486.467	84.559	16.836	463.562	84.702	19.523	474.904	110.450	19.568	499.903	108.562	19.216	475.858	136.321	24.475	469.177	164.543	17.936	437.787	114.940	15.146	429.624	73.220	18.748	416.577	121.770	50.511	389.856	161.936	32.051	418.726	206.124	21.435	349.597	185.557	31.552	335.494	143.462	12.690
460	32.931	457.114	41.803	17.979	496.653	27.868	22.402	497.702	62.220	26.383	486.364	84.749	21.959	463.550	84.684	33.136	475.075	110.511	28.318	499.864	108.539	24.863	475.970	136.583	37.525	469.686	164.471	50.623	437.809	115.216	44.604	429.625	73.123	38.230	416.762	121.550	51.813	389.847	161.925	33.182	418.635	206.136	21.188	349.589	185.649	31.424	335.501	143.439	13.317
461	32.296	457.012	41.698	15.557	496.865	27.655	21.705	497.731	62.130	23.817	486.436	84.747	20.747	463.570	84.656	30.205	475.031	110.528	26.045	499.883	108.578	24.333	475.953	136.497	35.969	469.306	164.463	40.473	437.815	115.374	34.688	429.611	73.683	35.953	416.612	121.853	52.400	389.832	161.937	33.773	418.607	206.138	21.548	349.556	185.631	32.087	335.495	143.481	13.683
462	28.394	456.972	41.573	13.255	497.029	27.514	19.848	497.716	62.127	21.243	486.458	84.661	19.452	463.634	84.609	25.705	475.024	110.493	22.523	499.916	108.524	22.765	475.924	136.401	31.463	468.985	164.483	30.605	437.797	115.209	25.438	429.573	73.674	30.026	416.485	121.958	50.307	389.836	161.920	33.080	418.591	206.132	21.882	349.573	185.621	30.308	335.487	143.641	13.698
463	25.727	456.987	41.489	11.449	497.089	27.747	18.527	497.585	62.083	18.852	486.486	84.571	18.342	463.646	84.650	23.727	475.000	110.455	19.773	499.936	108.552	22.098	475.899	136.382	28.389	468.908	164.449	24.727	437.811	115.115	20.269	429.547	73.501	25.617	416.516	121.966	48.689	389.859	161.936	33.795	418.587	206.165	42.167	349.648	185.573	35.012	335.537	143.615	13.737
464	22.870	457.045	41.503	10.472	497.081	27.713	17.688	497.592	62.019	17.287	486.497	84.545	17.171	463.611	84.571	20.705	474.996	110.503	19.250	499.920	108.535	20.775	475.828	136.255	25.296	468.827	164.502	20.277	437.803	114.892	17.242	429.550	73.286	21.971	416.531	121.817	45.956	389.854	161.929	59.784	418.503	206.230	66.860	349.634	185.675	48.244	335.508	143.588	40.623
465	20.861	457.084	41.519	9.252	497.096	27.852	16.893	497.578	61.995	15.557	486.547	84.412	16.473	463.595	84.614	19	474.902	110.543	17.386	499.918	108.561	20.039	475.793	136.238	23.176	468.733	164.567	18.045	437.803	114.805	15	429.482	73.089	19.088	416.656	121.940	44.671	389.849	161.912	65.409	418.623	206.199	67.032	349.629	185.520	51.465	335.492	143.622	38.224
466	29.944	457.047	41.824	18.660	496.463	28.195	22.188	497.692	62.207	25.113	486.372	84.765	21.842	463.552	84.760	30.795	475.057	110.477	29.977	499.828	108.560	23.108	475.941	136.566	36.840	469.721	164.483	47.473	437.785	115.192	43.392	429.714	72.890	36.777	416.858	121.358	40.316	389.898	161.892	60.830	418.816	206.129	57.710	349.502	185.460	48.029	335.476	143.660	31.203
467	30.056	456.982	41.790	16.789	496.784	27.939	21.661	497.624	62.177	23.713	486.416	84.753	21.082	463.590	84.669	28.273	474.992	110.517	27.773	499.869	108.520	23.716	475.942	136.479	35.633	469.304	164.466	40.732	437.819	115.651	37.158	429.563	73.500	37.047	416.733	121.854	40.231	389.915	161.890	60.926	418.994	206.087	53.005	349.537	185.391	49.233	335.481	143.654	28.036
468	27.352	457.039	41.715	13.402	496.930	27.678	19.411	497.652	62.198	20.235	486.466	84.629	19.370	463.699	84.695	24.091	474.959	110.512	25.295	499.896	108.496	22.402	475.897	136.391	31.269	468.956	164.478	31.773	437.840	115.548	26.769	429.658	73.674	31.788	416.548	121.891	37.516	389.907	161.861	57.307	419.099	206.038	45.742	349.458	185.409	46.948	335.491	143.583	22.794
469	24.315	456.996	41.564	11.199	497.078	27.773	17.750	497.584	62.134	17.948	486.420	84.619	17.459	463.662	84.665	20.659	474.925	110.534	20.977	499.964	108.538	20.431	475.844	136.309	27.423	468.800	164.487	23.800	437.815	115.158	20.458	429.626	73.553	26.026	416.508	121.893	34.729	389.924	161.894	52.790	419.174	206.007	39.968	349.410	185.408	43.035	335.481	143.553	19.181
470	20.731	456.955	41.586	9.771	497.091	27.872	16.321	497.578	62.102	15.730	486.501	84.513	16.685	463.624	84.721	19.409	475.002	110.484	17.705	499.943	108.540	18.833	475.825	136.245	23.728	468.732	164.549	18.886	437.821	114.989	16.592	429.652	73.370	20.803	416.544	121.851	31.151	389.965	161.829	47.239	419.092	206.038	32.468	349.458	185.459	39.093	335.470	143.572	16.349
471	16.796	456.954	41.641	7.906	497.079	27.771	13.830	497.543	62.016	12.704	486.514	84.344	13.829	463.618	84.642	16.205	474.957	110.505	14.477	499.979	108.569	16.363	475.788	136.172	19.457	468.648	164.567	14.977	437.771	114.954	13.100	429.741	73.196	16.883	416.545	121.850	26.747	389.978	161.786	39.966	419.058	206.026	25.753	349.479	185.522	33.378	335.469	143.513	13.249
472	14.644	456.952	41.757	7.070	497.104	27.849	12.634	497.622	61.981	11.435	486.509	84.316	12.753	463.615	84.579	14.250	474.883	110.466	12.909	499.977	108.548	15.108	475.796	136.146	17.108	468.603	164.632	13.027	437.826	114.998	11.142	429.664	73.023	14.387	416.649	121.731	24.222	390.023	161.779	35.426	419.004	206.046	21.586	349.637	185.512	30.610	335.488	143.483	11.883
473	12.981	456.894	41.884	6.727	497.158	27.889	12.036	497.623	61.950	10.678	486.533	84.330	12.075	463.632	84.555	13.205	474.850	110.506	11.932	499.976	108.527	14.294	475.756	136.100	15.790	468.607	164.621	11.791	437.804	114.716	10.265	429.679	72.954	12.715	416.703	121.671	22.507	390.030	161.732	32.261	418.982	206.054	19.774	349.437	185.543	27.640	335.484	143.539	11.064
474	17.889	457.171	41.978	11.475	496.536	27.753	16.018	497.610	62.155	16.757	486.420	84.575	15.096	463.526	84.822	17.295	475.021	110.375	18.886	499.847	108.470	15.657	475.758	136.356	22	469.661	164.562	12.495	437.787	115.014	11.038	429.860	72.851	12.500	416.781	121.511	20.618	390.101	161.750	29.170	418.869	206.078	17.210	349.558	185.565	25.250	335.485	143.470	9.840
475	22.171	457.058	42.004	13.531	496.504	27.830	15.982	497.715	62.190	18.070	486.329	84.748	16.096	463.569	84.666	20.409	475.067	110.475	20.614	499.919	108.544	17.127	475.893	136.449	27.349	469.695	164.514	33.305	437.849	115.282	30.142	429.630	73.115	26.785	416.838	121.631	20.347	390.109	161.738	28.330	418.812	206.064	16.925	349.591	185.643	24.134	335.483	143.623	10.160
476	20.565	456.896	41.862	11.191	496.860	27.478	14.464	497.660	62.141	16.504	486.422	84.790	14.904	463.546	84.612	18.250	475.025	110.453	18.205	499.853	108.547	16.990	475.917	136.491	24.522	469.253	164.510	25.205	437.871	115.491	21.777	429.729	73.636	23.394	416.661	121.884	19.271	390.125	161.690	26.864	418.780	206.059	16.876	349.629	185.576	22.779	335.495	143.640	9.943
477	17.685	456.969	41.719	8.393	497.018	27.606	12.152	497.635	62.108	13.522	486.504	84.661	12.356	463.620	84.639	16.614	474.966	110.480	14.818	499.938	108.564	14.882	475.897	136.408	20.127	469.092	164.518	17.945	437.831	115.257	15.031	429.708	73.602	17.609	416.591	121.826	17.351	390.170	161.653	23.960	418.711	206.124	16.522	349.583	185.511	20.180	335.466	143.707	9.007
478	14.565	456.994	41.610	6.783	497.008	27.719	10.777	497.611	62.048	11.226	486.454	84.594	10.808	463.616	84.648	13.545	474.977	110.461	12.477	499.919	108.541	13.647	475.917	136.371	17.012	468.925	164.537	14.300	437.806	115.382	11.569	429.755	73.436	13.818	416.527	121.784	15.653	390.214	161.625	21.869	418.611	206.113	18.613	349.651	185.318	18.087	335.482	143.825	8.413
479	13.287	457.011	41.627	6.161	497.087	27.710	10.429	497.566	62.000	10.522	486.491	84.572	10.589	463.622	84.638	12.977	475.044	110.495	11.568	499.948	108.550	12.784	475.855	136.280	15.321	468.868	164.558	11.868	437.771	114.852	9.942	429.582	73.178	11.799	416.629	121.803	15.329	390.191	161.652	21.398	418.596	206.131	18.414	349.589	185.358	17.907	335.521	143.826	8.416
480	12.116	457.032	41.646	5.616	497.107	27.881	9.893	497.529	61.988	9.696	486.475	84.426	9.932	463.583	84.593	11.636	474.934	110.516	10.523	499.921	108.534	12.020	475.826	136.230	13.935	468.743	164.567	10.550	437.784	114.848	8.738	429.530	73.019	10.639	416.724	121.709	14.751	390.219	161.595	20.682	418.509	206.147	17.909	349.485	185.385	16.669	335.485	143.963	8.167
481	11.565	456.926	41.756	5.484	497.217	27.811	9.705	497.529	61.962	9.078	486.544	84.365	9.829	463.583	84.508	11.091	474.935	110.503	10.136	499.929	108.542	11.657	475.751	136.147	13.250	468.699	164.663	10.336	437.811	115.159	8.392	429.609	72.927	9.814	416.828	121.776	14.516	390.230	161.583	20.324	418.535	206.123	16.661	349.526	185.496	16.337	335.474	144.131	8.196
482	10.769	456.938	41.788	5.132	497.085	27.952	9.446	497.522	61.954	8.487	486.569	84.290	9.527	463.560	84.478	10.318	474.926	110.520	9.455	499.940	108.535	11.608	475.738	136.091	12.448	468.608	164.678	9.591	437.839	114.904	7.804	429.582	72.821	9.004	416.902	121.717	14.182	390.218	161.590	19.824	418.535	206.129	15.468	349.449	185.537	15.337	335.481	144.205	8.060
483	18.218	457.192	41.889	12.217	496.355	28.038	13.402	497.666	62.203	15.600	486.410	84.717	13.897	463.553	84.762	18.523	475.061	110.388	18.614	499.874	108.509	14.961	475.885	136.619	23.444	469.978	164.563	9.250	437.824	114.804	7.954	429.664	72.831	9.022	416.941	121.603	14.031	390.298	161.608	19.511	418.493	206.142	14.231	349.539	185.556	14.953	335.485	144.234	8.025
484	19.236	457.000	41.886	10.933	496.658	27.760	13.179	497.713	62.172	15.200	486.402	84.778	13.349	463.591	84.605	17.227	475.041	110.513	17.318	499.889	108.572	14.931	475.931	136.486	23.330	469.395	164.544	9.827	437.837	114.823	8.292	429.637	72.780	9.416	416.953	121.535	14.467	390.338	161.515	20.472	418.500	206.155	16.048	349.187	185.598	15.198	335.507	144.249	8.544
485	18.190	456.984	41.700	8.815	496.906	27.640	12.071	497.636	62.117	13.330	486.376	84.694	11.884	463.628	84.594	15.955	474.995	110.517	14.864	499.957	108.568	14.686	475.902	136.462	21.926	468.930	164.529	9.309	437.819	114.783	7.969	429.644	72.752	9.095	416.991	121.596	14.551	390.344	161.532	20.199	418.441	206.135	15.828	349.276	185.593	14.750	335.474	144.363	8.299
486	16.986	456.947	41.702	7.771	497.027	27.623	11.723	497.608	62.085	12.539	486.483	84.701	11.747	463.669	84.655	15.614	474.991	110.532	13.182	499.955	108.528	14.863	475.899	136.425	19.775	468.835	164.500	9.386	437.820	114.767	8.285	429.617	72.762	9.292	417.002	121.591	14.778	390.361	161.583	20.494	418.543	206.133	14.817	349.469	185.602	14.767	335.505	144.361	8.559
487	15.829	456.982	41.633	7.349	497.070	27.667	11.848	497.573	62.039	11.991	486.484	84.497	11.925	463.663	84.600	16.273	474.972	110.418	13.023	499.955	108.533	14.971	475.897	136.265	18.799	468.761	164.482	9.891	437.814	114.795	8.431	429.710	72.705	9.526	416.987	121.586	15.476	390.328	161.550	21.699	418.472	206.128	15.242	349.541	185.642	15.529	335.492	144.450	9.206
488	19.380	457.092	41.708	11.633	496.730	27.919	14.812	497.680	62.087	17.061	486.416	84.548	14.849	463.475	84.718	19.159	475.034	110.430	18.364	499.845	108.515	15.657	475.895	136.391	22.929	469.359	164.473	10.250	437.835	114.747	8.831	429.722	72.696	9.996	417.001	121.573	16.040	390.358	161.535	22.386	418.426	206.159	15.403	349.583	185.653	15.744	335.484	144.506	9.495
489	24.773	457.018	41.798	14.806	496.643	27.956	16.670	497.738	62.229	20.070	486.363	84.838	17.438	463.491	84.629	25.159	475.067	110.482	20.909	499.911	108.546	17.706	475.891	136.429	30.182	469.490	164.560	34.841	437.829	115.246	33.015	429.447	73.032	27.292	416.843	121.410	16.609	390.357	161.556	22.807	418.428	206.142	15.763	349.603	185.697	16.093	335.503	144.511	10
490	25.120	456.979	41.758	12.361	496.876	27.692	15.768	497.697	62.167	18.174	486.409	84.710	16.205	463.588	84.612	22.523	475.039	110.498	18.932	499.938	108.573	17.990	475.910	136.411	28.830	468.980	164.536	27.455	437.836	115.860	25.085	429.544	73.687	25.726	416.687	121.759	17.347	390.370	161.527	23.398	418.429	206.134	16.317	349.644	185.596	16.878	335.502	144.558	11.363
491	23.639	457.016	41.663	10.460	496.984	27.584	15.634	497.780	62.170	17.009	486.443	84.662	15.075	463.669	84.637	19.886	474.961	110.519	16.773	499.893	108.583	17.588	475.872	136.393	25.833	468.915	164.508	21.673	437.832	115.381	18.692	429.575	73.669	22.241	416.527	121.815	17.964	390.353	161.542	25.989	418.327	206.174	35.989	349.680	185.625	23.547	335.577	143.991	14.438
492	21.282	457.017	41.608	9.355	497.042	27.694	14.643	497.653	62.137	14.817	486.463	84.518	14.445	463.597	84.582	18.750	475.015	110.461	16.386	499.980	108.599	17.225	475.821	136.327	23.463	468.855	164.481	17.918	437.844	115.093	15.319	429.477	73.409	19.161	416.470	121.778	18.782	390.340	161.515	47.551	418.482	206.198	58.844	349.645	185.666	37.378	335.525	143.732	35.078
493	32.676	457.100	41.858	17.903	496.570	27.698	20.116	497.700	62.194	25.270	486.366	84.750	21.205	463.535	84.825	30.136	475.069	110.513	27.568	499.848	108.499	22.373	475.930	136.588	35.960	469.670	164.417	44.391	437.771	115.273	39.015	429.807	72.952	33.759	416.725	121.327	20.071	390.345	161.560	51.006	418.668	206.156	60.194	349.659	185.512	41.198	335.495	143.712	33.171
494	32.324	456.951	41.797	15.132	496.784	27.530	18.946	497.636	62.201	22.565	486.413	84.784	20.041	463.613	84.699	27.659	475.037	110.494	24.409	499.914	108.540	21.275	475.943	136.475	34.077	469.362	164.448	45.123	437.833	115.338	41.881	429.643	73.454	35.219	416.676	121.776	20.649	390.310	161.511	51.199	418.894	206.068	55.597	349.509	185.460	43.459	335.481	143.727	28.584
495	30.593	456.955	41.699	13.370	496.999	27.482	18.741	497.637	62.115	21.052	486.437	84.677	18.863	463.677	84.678	24.409	474.993	110.490	22.727	499.922	108.539	21.078	475.898	136.346	31.701	469.126	164.475	35.050	437.803	115.401	30.365	429.688	73.768	31.124	416.584	121.911	21.947	390.382	161.562	49.432	419.035	206.065	50.613	349.583	185.400	44.721	335.488	143.718	25.655
496	28.755	456.990	41.626	11.361	497.022	27.547	17.598	497.624	62.133	19.035	486.498	84.593	17.514	463.676	84.672	21.705	474.973	110.489	20.250	499.921	108.551	21.196	475.868	136.329	29.269	468.953	164.491	27.091	437.779	115.078	23.842	429.654	73.743	26.230	416.449	121.903	22.422	390.356	161.538	48.472	419.039	206.062	45.253	349.552	185.334	45.360	335.498	143.655	22.082
497	25.963	457.010	41.501	10.144	497.115	27.764	17.357	497.612	62.051	16.670	486.538	84.445	17.041	463.655	84.624	20.068	474.894	110.501	18.409	499.928	108.542	20	475.829	136.236	26.728	468.879	164.570	22.559	437.753	114.861	19.458	429.581	73.493	22.777	416.469	121.887	22.813	390.414	161.523	46.597	419.034	206.062	40.263	349.530	185.365	44.128	335.487	143.538	19.473
498	23.472	457.054	41.523	9.493	497.118	27.851	17.036	497.577	62.035	15.852	486.502	84.341	16.521	463.623	84.612	18.886	474.943	110.508	17.227	499.941	108.521	19.598	475.815	136.168	24.895	468.766	164.544	19.586	437.758	114.812	16.842	429.521	73.284	19.964	416.574	121.920	23.302	390.382	161.550	45.239	419.029	206.082	36.925	349.550	185.399	44.651	335.507	143.572	17.776
499	30.514	457.180	41.775	17.721	496.592	27.628	21.616	497.422	62.044	26.791	486.405	84.710	21.925	463.463	84.811	27.477	475.047	110.452	31.068	499.796	108.532	20.627	475.867	136.197	35.599	469.707	164.601	24.695	437.774	115.177	20.446	429.807	72.910	22.274	416.715	121.531	22.382	390.397	161.528	42.409	418.989	206.046	31.468	349.589	185.417	40.826	335.494	143.472	15.505
500	31.884	457.053	41.829	16.695	496.664	27.699	20.455	497.659	62.190	24.104	486.395	84.737	20.479	463.546	84.631	28.114	475.078	110.500	27.659	499.919	108.516	21.941	475.888	136.428	37.417	469.455	164.724	46.736	437.825	115.319	40.512	429.587	73.256	34.493	416.747	121.510	21.782	390.393	161.503	39.574	418.908	206.057	29.941	349.575	185.519	38.453	335.509	143.475	14.865
501	30.222	456.969	41.738	14.073	496.872	27.621	19.161	497.663	62.136	23.635	486.351	84.889	19.062	463.661	84.639	25.318	475.015	110.512	24.727	499.898	108.558	21.118	475.878	136.314	35.228	469.039	164.658	35.500	437.856	115.317	30.208	429.539	73.694	30.770	416.625	121.814	22.182	390.412	161.516	37.869	418.870	206.095	27.909	349.590	185.558	37.948	335.508	143.354	14.544
502	24.468	456.935	41.633	10.349	497.019	27.594	15.482	497.615	62.098	18.487	486.492	84.728	15.603	463.635	84.614	19.886	474.992	110.501	18.705	499.988	108.541	17.814	475.822	136.245	28.182	468.851	164.525	25.495	437.845	115.204	20.408	429.584	73.647	22.734	416.524	121.922	19.738	390.378	161.553	32.756	418.714	206.098	26.210	349.517	185.539	32.541	335.479	143.458	12.548
503	20.185	456.896	41.554	8.487	497.075	27.754	14.018	497.662	62.063	15.252	486.486	84.590	13.938	463.676	84.553	16.591	474.951	110.530	15.705	499.884	108.560	16.196	475.838	136.199	23.164	468.770	164.472	19.236	437.811	115.209	15.542	429.661	73.493	17.803	416.539	121.919	18.431	390.396	161.535	29.432	418.747	206.129	27.860	349.629	185.369	28.674	335.495	143.463	11.605
504	18.250	456.911	41.508	7.581	497.047	27.751	13.500	497.559	62.043	13.487	486.509	84.493	13.281	463.582	84.621	14.909	474.891	110.482	14.659	499.933	108.608	15.431	475.793	136.147	21.173	468.779	164.561	15.800	437.771	114.898	13.423	429.642	73.275	15.493	416.634	121.850	18.569	390.359	161.536	28.392	418.666	206.138	26.828	349.583	185.416	28.052	335.533	143.443	11.174
505	16.782	456.914	41.575	7.493	497.084	27.760	13.500	497.570	61.991	12.930	486.556	84.490	13.110	463.597	84.558	15	474.923	110.495	14.023	499.938	108.517	15.412	475.737	136.134	19.593	468.700	164.524	14.318	437.788	114.727	12.192	429.585	73.114	14.113	416.742	121.898	22.733	390.346	161.659	27.778	418.674	206.111	26.317	349.824	185.358	27.349	335.524	143.506	11.484
506	15.472	456.980	41.753	7.155	497.111	27.893	12.973	497.505	61.951	12.052	486.502	84.433	12.938	463.599	84.554	14.114	474.885	110.521	13.795	499.934	108.583	14.990	475.734	136.089	18.435	468.714	164.683	13.068	437.795	114.671	11.238	429.536	72.970	13.120	416.818	121.738	31.960	390.238	161.772	27.676	418.602	206.139	24.806	349.705	185.499	26.029	335.514	143.539	11.406
507	15.519	456.928	41.848	7.745	497.147	27.785	14.125	497.531	61.983	12.609	486.498	84.333	13.527	463.569	84.488	14.705	474.866	110.507	14.136	499.924	108.527	16.235	475.705	136.091	18.775	468.692	164.667	13.464	437.783	114.687	11.850	429.590	72.885	13.682	416.860	121.777	40.844	390.083	161.799	28.472	418.594	206.137	24.306	349.600	185.514	26.762	335.521	143.617	12.043
508	26.394	457.060	41.898	16.754	496.634	27.971	20.366	497.733	62.169	22.539	486.366	84.794	19.164	463.561	84.568	27.523	475.066	110.491	23.636	499.892	108.572	20.980	475.919	136.472	33.685	469.639	164.578	43.059	437.823	115.342	37.650	429.700	73.121	33.015	416.793	121.462	43.644	389.932	161.844	29.108	418.550	206.144	22.554	349.592	185.614	25.570	335.489	143.790	12.071
509	24.949	456.929	41.808	13.798	496.914	27.686	19.107	497.728	62.189	20.878	486.401	84.763	17.678	463.634	84.593	26.977	475.041	110.430	21.659	499.902	108.549	20.853	475.944	136.415	31.698	469.144	164.614	33.032	437.834	115.621	27.081	429.692	73.627	29.358	416.661	121.736	43.053	389.925	161.869	29.597	418.493	206.148	23.495	349.719	185.505	25.616	335.540	143.702	12.352
510	23.838	456.998	41.638	11.765	496.965	27.625	17.920	497.599	62.112	18.852	486.421	84.660	16.966	463.653	84.620	24.205	474.997	110.497	19.727	499.893	108.562	20.451	475.862	136.331	29.935	468.836	164.569	26.755	437.832	115.487	22.096	429.719	73.632	26.055	416.567	121.825	52.858	389.941	161.876	30.403	418.434	206.162	23.220	349.519	185.607	26.180	335.540	143.752	12.548
511	22.745	457.048	41.634	11.472	497.105	27.700	18.580	497.544	62.061	18.130	486.482	84.478	17.479	463.672	84.611	24.341	475.045	110.451	19.727	499.899	108.552	21.863	475.843	136.285	28.935	468.726	164.542	23.618	437.839	115.231	19.462	429.593	73.450	23.617	416.571	121.775	59.084	389.903	161.896	31.983	418.496	206.119	22.704	349.535	185.615	26.703	335.503	143.929	13.797
512	20.315	456.978	41.690	9.736	497.072	27.827	16.705	497.562	62.033	15.722	486.531	84.423	15.993	463.570	84.572	22.045	474.997	110.488	17.727	499.934	108.509	19.755	475.823	136.238	26.025	468.577	164.492	18.745	437.814	114.888	16.050	429.539	73.224	20.007	416.550	121.881	57.204	389.841	161.911	30.869	418.446	206.116	22.806	349.794	185.556	26.262	335.521	143.890	13.157
513	18.282	456.941	41.805	9.085	497.101	27.810	15.830	497.526	62.011	14.635	486.491	84.318	15.644	463.614	84.544	19	474.910	110.499	16.341	499.960	108.525	18.637	475.798	136.142	23.444	468.583	164.566	16.600	437.806	114.680	14.423	429.604	73.074	17.770	416.667	121.790	55.738	389.870	161.897	30.244	418.492	206.163	21.317	349.733	185.650	24.052	335.490	144.077	13.011
514	17.491	456.952	41.857	9.437	497.157	27.735	16.330	497.581	61.936	14.296	486.479	84.271	15.795	463.590	84.524	18.227	474.905	110.512	16.341	499.953	108.552	19.157	475.772	136.136	23.105	468.639	164.553	15.932	437.840	114.646	13.896	429.618	72.944	17.131	416.703	121.796	60.724	389.898	161.911	30.290	418.453	206.165	20.548	349.682	185.669	23.756	335.501	144.080	13.370
515	16.125	456.928	41.881	8.358	497.111	27.833	15.777	497.428	61.940	13.617	486.585	84.284	15.185	463.613	84.498	16.955	474.911	110.496	15.364	499.946	108.591	18.137	475.738	136.065	21.556	468.646	164.625	14.895	437.832	114.597	12.765	429.573	72.901	15.996	416.794	121.744	60.782	389.834	161.934	30.205	418.361	206.157	19.548	349.611	185.645	23.890	335.511	144.125	12.868
516	16.125	456.871	41.997	8.645	497.104	27.944	16.045	497.553	61.940	13.565	486.536	84.194	15.822	463.575	84.504	16.727	474.885	110.515	15.500	499.945	108.542	18.873	475.732	136.110	21.540	468.558	164.662	14.823	437.815	114.649	13.188	429.538	72.850	16.066	416.845	121.766	60.396	389.843	161.945	31.102	418.338	206.160	20.183	349.617	185.662	24.395	335.545	144.111	13.943
517	14.741	456.850	42.064	7.891	497.104	27.883	15.125	497.513	61.911	12.913	486.557	84.160	15.986	463.637	84.600	15.773	474.817	110.491	14.795	499.960	108.587	17.549	475.700	136.056	20.154	468.491	164.670	14.218	437.823	114.698	12.127	429.582	72.767	14.657	416.863	121.729	56.662	389.835	161.889	29.551	418.376	206.151	18.973	349.588	185.674	22.860	335.512	144.204	12.900
518	15.111	456.821	42.172	8.452	497.173	27.871	15.750	497.491	61.988	13.261	486.555	84.206	16.007	463.568	84.594	16.250	474.877	110.495	15.182	499.927	108.561	18.235	475.749	136.012	20.290	468.562	164.691	14.395	437.818	114.746	12.581	429.506	72.790	14.675	416.930	121.656	57.253	389.852	161.876	30.824	418.321	206.150	19.586	349.620	185.656	23.029	335.500	144.299	13.527
519	14.949	456.806	42.206	8.211	497.161	27.973	15.634	497.443	61.960	12.809	486.578	84.218	15.938	463.617	84.555	16.182	474.853	110.483	14.955	499.934	108.527	18.088	475.700	136.004	19.898	468.586	164.703	14.259	437.825	114.793	12.392	429.665	72.721	14.270	416.942	121.720	56.289	389.847	161.879	30.409	418.368	206.156	20.274	349.654	185.734	22.541	335.502	144.333	13.886
520	14.667	456.827	42.211	8.282	497.128	27.930	15.411	497.553	61.957	13.157	486.604	84.136	15.479	463.593	84.534	15.977	474.838	110.484	15.750	499.992	108.570	18.069	475.728	136.010	19.818	468.522	164.736	14.232	437.826	114.652	12.400	429.649	72.739	14.153	416.881	121.689	54.667	389.858	161.887	30.318	418.357	206.136	19.704	349.629	185.685	22.686	335.532	144.334	14.669
521	14.528	456.859	42.188	8.123	497.130	27.939	14.991	497.508	61.920	12.930	486.550	84.204	15.267	463.555	84.508	15.773	474.879	110.472	14.705	499.971	108.504	17.902	475.694	135.966	19.389	468.576	164.787	13.873	437.796	114.602	12.023	429.620	72.710	14.161	416.999	121.629	51.627	389.846	161.921	30.006	418.352	206.142	19.403	349.544	185.626	22.372	335.494	144.305	13.918
522	13.699	456.814	42.258	7.713	497.152	27.887	14.795	497.570	61.902	11.991	486.540	84.144	14.603	463.545	84.510	14.318	474.806	110.506	14.523	499.975	108.568	16.843	475.714	136.009	18.068	468.593	164.803	13.105	437.802	114.665	11.527	429.553	72.703	13.109	416.984	121.672	47.316	389.859	161.914	28.511	418.379	206.144	18.946	349.674	185.653	21.308	335.510	144.238	12.982
523	13.662	456.832	42.252	7.751	497.107	27.952	14.625	497.497	61.906	12.165	486.518	84.179	14.589	463.536	84.490	14.841	474.772	110.518	14.114	499.903	108.614	17.137	475.707	135.978	18.414	468.578	164.751	13.309	437.846	114.692	11.665	429.587	72.700	13.409	417.010	121.637	46.093	389.876	161.897	29.273	418.407	206.134	19.065	349.657	185.670	21.826	335.514	144.228	12.968
524	27.889	457.085	42.089	19.229	496.348	27.787	22.848	497.695	62.137	25.061	486.415	84.733	23.110	463.566	84.729	34.227	475.057	110.465	31.159	499.849	108.519	21.745	475.797	136.404	36.981	469.807	164.627	23.823	437.765	115.266	19.765	429.821	72.658	20.803	416.922	121.269	46.378	389.946	161.912	30.511	418.385	206.136	19.398	349.653	185.655	22.430	335.498	144.305	13.210
525	29.718	456.882	42.043	17.065	496.663	27.662	21.955	497.672	62.157	22.774	486.456	84.728	22.164	463.610	84.626	31.727	475.095	110.475	28.114	499.881	108.541	22.510	475.864	136.366	36.472	469.385	164.625	45.605	437.825	115.477	42.831	429.244	73.077	39.741	416.879	121.624	45.613	389.945	161.863	31.227	418.340	206.146	20.108	349.638	185.659	23.134	335.494	144.331	13.715
526	29.241	456.899	41.876	14.630	496.952	27.655	20.848	497.574	62.107	21.417	486.463	84.672	21.315	463.633	84.719	28.250	474.997	110.498	25.227	499.906	108.584	22.412	475.833	136.315	33.417	469.156	164.554	35.155	437.826	115.566	31.304	429.464	73.626	36.409	416.641	121.908	44.622	389.953	161.872	34.250	418.396	206.169	36.785	349.671	185.537	28.145	335.561	144.090	19.267
527	21.727	456.956	41.732	10.446	497.030	27.619	16.312	497.617	62.068	16.035	486.485	84.620	16.130	463.631	84.660	21.773	475.052	110.553	18.773	499.961	108.568	18.098	475.834	136.187	25.330	469.023	164.584	22.795	437.820	115.249	19.608	429.538	73.597	25.715	416.546	121.893	35.413	389.972	161.875	52.636	418.431	206.220	57.688	349.619	185.650	39.244	335.520	143.600	36.235
528	19.370	456.939	41.651	8.812	497.075	27.778	14.911	497.574	62.000	14.461	486.504	84.565	14.527	463.618	84.631	18.318	474.957	110.514	15.750	499.927	108.529	16.382	475.769	136.112	22.346	468.898	164.555	18.477	437.813	115.139	15.585	429.562	73.383	20.270	416.518	122.000	33.324	389.970	161.876	56.006	418.569	206.193	56.919	349.631	185.512	40.628	335.503	143.575	31.057
529	22.912	457.205	41.797	13.669	496.725	27.661	17.964	497.633	62.103	20.861	486.430	84.667	17.596	463.529	84.733	23.523	475.013	110.474	21.523	499.794	108.582	17.676	475.767	136.273	26.861	469.427	164.611	15.741	437.799	114.816	13.688	429.668	73.187	17.394	416.577	121.889	31.369	390.016	161.866	55.597	418.778	206.137	49.839	349.514	185.451	41.128	335.512	143.576	25.306
530	27.444	457.093	41.854	15.686	496.620	27.604	18.330	497.639	62.190	22.861	486.396	84.811	17.842	463.600	84.723	27	475.040	110.480	23.250	499.891	108.544	18.431	475.890	136.398	32.407	469.674	164.574	40.786	437.841	115.236	37.665	429.698	73.178	31.788	416.719	121.531	28.924	390.035	161.858	50.943	418.998	206.049	42.866	349.553	185.365	39.529	335.502	143.545	20.601
531	26.644	457.033	41.768	13.331	496.861	27.461	17.500	497.645	62.149	21.139	486.415	84.794	16.863	463.645	84.647	24.864	475.092	110.460	21.068	499.884	108.546	18.676	475.875	136.322	29.515	469.291	164.542	30.791	437.836	115.299	27.931	429.796	73.701	28.876	416.624	121.752	28.196	390.016	161.852	48.886	419.074	206.029	37.806	349.510	185.390	39.541	335.492	143.501	19.569
532	25.278	457.066	41.653	11.566	497.009	27.503	17.536	497.670	62.062	19	486.480	84.715	16.192	463.625	84.652	24.432	475.045	110.419	20.909	499.874	108.527	19.059	475.854	136.274	27.395	469.099	164.504	24.391	437.824	115.217	21.931	429.701	73.683	25.252	416.511	121.859	27.880	390.047	161.863	47.517	419.155	206.017	36.371	349.353	185.361	39.977	335.501	143.487	17.413
533	22.671	457.048	41.571	10.211	497.091	27.672	16.205	497.585	62.066	18.478	486.429	84.752	15.760	463.586	84.651	21.591	475.043	110.418	18.818	499.876	108.566	18.137	475.837	136.257	24.460	468.991	164.491	19.895	437.787	115.066	17.858	429.643	73.515	21.146	416.540	121.819	26.484	390.087	161.794	43.744	419.147	206.018	32.183	349.487	185.387	38.645	335.500	143.570	15.534
534	20.616	457.029	41.547	8.894	497.054	27.805	15.589	497.533	62.026	17.278	486.498	84.651	14.979	463.596	84.551	22.591	475.013	110.352	17.227	499.920	108.553	18.167	475.789	136.229	22.827	468.823	164.567	17.245	437.793	114.896	15.054	429.592	73.295	18.839	416.577	121.839	25.947	390.114	161.761	42.852	419.082	206.035	30.134	349.427	185.503	38.221	335.494	143.599	14.758
535	19.278	457.020	41.563	8.777	497.120	27.892	16.080	497.533	61.990	16.243	486.503	84.512	15.342	463.615	84.530	20.955	474.971	110.464	16.977	499.978	108.503	18.265	475.780	136.172	21.935	468.713	164.563	16.245	437.817	114.833	14.054	429.534	73.135	17.124	416.677	121.839	26.711	390.139	161.729	41.824	418.972	206.050	28.102	349.510	185.493	37.465	335.485	143.505	14.214
536	18.806	456.996	41.700	8.689	497.092	27.852	16.018	497.518	61.965	15.070	486.489	84.420	15.459	463.609	84.555	19.159	474.925	110.487	16	499.913	108.622	18.353	475.752	136.163	21.302	468.714	164.646	15.555	437.781	114.737	13.558	429.645	72.967	16.299	416.749	121.784	36.307	390.119	161.779	40.955	418.904	206.064	25.941	349.493	185.556	36.692	335.500	143.454	14.114
537	18.051	456.919	41.812	8.563	497.085	27.947	16.375	497.552	61.969	14.817	486.486	84.338	15.870	463.581	84.554	20.114	474.937	110.460	15.864	499.942	108.572	18.176	475.702	136.084	21.278	468.547	164.634	15.041	437.806	114.685	13.365	429.640	72.873	16.328	416.777	121.844	46.671	390.064	161.873	40.818	418.860	206.065	24.801	349.553	185.605	36.372	335.484	143.537	13.989
538	30.023	457.155	41.935	19.842	496.314	27.810	25.152	497.711	62.083	27.739	486.341	84.772	22.979	463.514	84.742	30.227	475.107	110.448	28.205	499.895	108.552	23.696	475.844	136.573	37.590	469.803	164.570	42.764	437.773	115.375	37.600	429.776	72.710	32.609	416.854	121.226	48.298	389.971	161.875	39.602	418.805	206.086	23.677	349.471	185.615	35.436	335.498	143.433	14.025
539	26.722	456.954	41.905	15.387	496.755	27.681	19.464	497.687	62.137	21.661	486.350	84.768	18.801	463.576	84.620	26.318	475.071	110.387	22.591	499.914	108.582	20.225	475.865	136.411	32.099	469.259	164.652	36.814	437.845	115.308	37.685	429.560	73.316	31.901	416.805	121.723	41.484	389.963	161.880	33.773	418.750	206.103	20.403	349.545	185.595	29.692	335.499	143.489	12.246
540	22.250	456.909	41.784	11.079	496.917	27.665	15.848	497.677	62.134	17.800	486.472	84.872	15.253	463.649	84.630	22.432	474.998	110.436	17.614	499.917	108.568	16.902	475.886	136.347	25.710	468.961	164.581	25.795	437.797	115.740	23.662	429.670	73.701	24.613	416.579	121.886	36.369	389.923	161.907	29.205	418.792	206.103	18.113	349.576	185.611	25.279	335.502	143.555	10.562
541	20.171	457.016	41.661	10.132	497.026	27.625	15.286	497.634	62.067	16.696	486.472	84.700	14.685	463.646	84.614	20.045	475.045	110.489	16.341	499.930	108.554	16.775	475.836	136.195	23.062	468.976	164.532	21.141	437.857	115.626	18.527	429.703	73.633	21.485	416.488	121.942	43.711	389.964	161.891	29.040	418.610	206.111	24.339	349.490	185.491	25.273	335.503	143.597	10.929
542	17.116	456.977	41.629	8.109	497.045	27.767	13.393	497.543	62.076	14.017	486.490	84.565	12.747	463.619	84.602	16.682	474.967	110.525	14.023	499.901	108.581	14.931	475.779	136.194	19.380	468.804	164.539	16.186	437.817	115.053	14.292	429.603	73.442	17.124	416.549	121.963	44.040	389.902	161.924	29.938	418.494	206.132	30.376	349.462	185.400	23.279	335.509	143.592	16.989
543	14.958	456.981	41.663	7.425	497.061	27.836	12.812	497.560	62.022	12.296	486.523	84.440	12.219	463.601	84.543	14.409	474.919	110.489	13.227	499.991	108.542	14.176	475.758	136.124	17.198	468.770	164.580	13.477	437.824	114.792	12.050	429.613	73.222	14.387	416.611	121.909	41.933	389.899	161.904	49.057	418.453	206.224	48.430	349.603	185.652	34.198	335.556	143.469	31.093
544	14.463	456.949	41.761	7.179	497.076	27.920	13.080	497.506	61.986	11.722	486.514	84.418	12.459	463.596	84.547	14.364	474.921	110.495	12.795	499.975	108.550	15.833	475.797	136.370	16.843	468.678	164.614	12.705	437.812	114.738	11.435	429.578	73.081	13.591	416.694	121.906	46.231	389.911	161.878	62.676	418.447	206.195	59.731	349.555	185.560	41.622	335.509	143.587	35.765
545	11.495	456.972	41.860	5.927	497.101	27.873	11.009	497.546	61.941	9.661	486.547	84.374	10.555	463.607	84.548	11.273	474.886	110.502	10.364	499.944	108.568	12.873	475.782	136.243	14.025	468.626	164.683	10.295	437.815	114.687	9.338	429.613	72.919	10.854	416.757	121.782	40.938	389.887	161.908	68.506	418.577	206.125	45.785	349.574	185.430	36.087	335.504	143.641	30.189
546	14.324	457.063	41.920	8.836	496.722	27.844	14.018	497.598	61.987	13.130	486.531	84.564	13.253	463.469	84.671	14.455	474.988	110.499	14.409	499.892	108.521	13.941	475.776	136.261	16.867	469.229	164.677	10.082	437.813	114.682	9.231	429.564	72.872	10.726	416.860	121.779	40.982	389.865	161.934	68.955	418.878	206.041	41	349.484	185.369	36.035	335.486	143.649	25.865
547	19.625	457.072	41.934	12.431	496.458	27.818	15.116	497.725	62.181	16.678	486.443	84.765	15.185	463.574	84.759	19.727	475.075	110.485	18.091	499.896	108.572	16.118	475.898	136.553	24.154	469.708	164.613	31.832	437.824	115.286	29.423	429.765	72.963	26.033	416.861	121.668	38.471	389.859	161.927	67.159	419.142	206.000	37.608	349.491	185.372	34.087	335.500	143.571	31.555
548	19.176	456.971	41.863	10.123	496.761	27.552	13.991	497.644	62.176	14.670	486.427	84.714	15.137	463.631	84.763	17.955	475.048	110.516	15.909	499.920	108.548	15.137	475.919	136.444	22.006	469.262	164.618	24.268	437.846	115.610	22.050	429.830	73.554	24.040	416.689	121.963	37.667	389.842	161.920	67.415	419.385	205.964	37.586	349.518	185.397	33.610	335.506	143.557	28.235
549	18.574	457.066	41.694	8.795	496.968	27.678	13.688	497.663	62.165	13.374	486.454	84.603	13.596	463.695	84.746	16.636	474.949	110.540	15.932	499.959	108.525	15.186	475.894	136.353	20.164	469.046	164.551	19.605	437.802	115.468	16.808	429.599	73.634	20.401	416.534	122.017	38.987	389.873	161.896	65.034	419.497	205.955	34.613	349.528	185.346	33.651	335.485	143.473	23.765
550	17.421	457.060	41.597	8.114	497.027	27.757	13.643	497.599	62.118	12.583	486.479	84.511	13.445	463.682	84.675	16.295	474.970	110.540	14.773	499.959	108.559	15.431	475.829	136.248	19.330	468.876	164.538	17.377	437.820	115.328	14.512	429.592	73.479	18.292	416.479	121.901	43.707	389.913	161.918	63.159	419.558	205.952	32.333	349.509	185.380	34.267	335.510	143.420	21.616
551	20.051	457.111	41.637	10.487	496.889	27.758	15.839	497.589	62.111	15.426	486.457	84.531	15.411	463.628	84.653	17.477	474.970	110.512	18.273	499.890	108.562	16.667	475.841	136.218	21.753	469.039	164.523	15.964	437.834	114.821	13.835	429.595	73.294	17.398	416.512	121.914	48.591	389.891	161.918	63.716	419.567	205.947	30.849	349.554	185.387	35.872	335.484	143.409	21.021
552	31.968	456.988	41.869	17.170	496.628	27.840	21	497.741	62.207	23.487	486.365	84.825	19.801	463.522	84.691	27.136	475.039	110.477	26.364	499.893	108.550	20.775	475.917	136.465	34.497	469.597	164.511	49.577	437.817	115.167	40.919	429.655	73.199	36	416.760	121.505	51.027	389.854	161.913	63.301	419.530	205.950	29.425	349.568	185.491	37	335.480	143.407	19.737
553	31.755	456.987	41.763	15.563	496.866	27.540	20.464	497.689	62.183	22.322	486.432	84.751	20.308	463.611	84.744	25.727	474.985	110.480	24.364	499.924	108.554	21.569	475.901	136.364	33.889	469.210	164.473	41.505	437.813	115.339	33.004	429.779	73.720	34.693	416.617	121.816	53.373	389.867	161.916	62.176	419.492	205.973	29.355	349.412	185.494	37.605	335.497	143.366	18.765
554	27.926	457.023	41.595	12.771	497.018	27.520	18.723	497.618	62.132	21.565	486.430	84.773	18.452	463.699	84.676	21.727	474.964	110.515	21.068	499.925	108.546	20.324	475.901	136.339	29.167	469.007	164.443	31.545	437.855	115.402	24.300	429.676	73.701	29.175	416.549	121.878	50.564	389.854	161.919	56.386	419.389	205.989	27.968	349.562	185.424	35.831	335.503	143.307	17.189
555	22.273	457.028	41.531	9.721	497.051	27.699	16.277	497.604	62.084	17.096	486.463	84.601	15.226	463.687	84.657	17.477	474.935	110.501	17	499.981	108.605	17.892	475.879	136.287	23.623	468.827	164.503	21.864	437.819	115.006	17.150	429.626	73.462	21.945	416.528	121.862	43.453	389.884	161.899	46.125	419.299	206.006	23.871	349.577	185.436	30.174	335.491	143.459	14.872
556	19.375	457.060	41.514	8.358	497.074	27.854	14.589	497.620	62.036	14.539	486.482	84.433	14.253	463.644	84.589	15.477	474.926	110.496	15.023	499.989	108.557	16.500	475.822	136.250	20.978	468.791	164.553	17.318	437.781	114.809	13.988	429.540	73.293	18.401	416.545	121.830	40.138	389.859	161.901	41.739	419.155	206.027	21.237	349.552	185.530	27.994	335.503	143.489	13.623
557	17.329	457.009	41.650	7.900	497.084	27.799	13.929	497.571	62.018	14.904	486.460	84.605	13.596	463.646	84.568	14.523	474.875	110.489	14.205	499.975	108.524	15.961	475.821	136.171	19.151	468.687	164.634	15.241	437.790	114.818	12.408	429.643	73.110	16.102	416.603	121.759	36.849	389.877	161.886	37.443	419.087	206.044	20.145	349.572	185.633	25.797	335.483	143.564	12.527
558	15.509	456.959	41.739	7.038	497.096	27.877	13.018	497.536	61.940	12.861	486.467	84.452	12.705	463.634	84.514	13.068	474.867	110.488	13.523	499.992	108.546	15.118	475.778	136.108	17.281	468.664	164.608	13.186	437.785	114.786	11.100	429.629	72.993	14.033	416.689	121.806	34.742	389.904	161.906	34.080	419.065	206.038	18.538	349.558	185.618	23.622	335.474	143.691	11.658
559	14.745	456.939	41.860	6.909	497.123	27.873	13.045	497.580	61.989	12.643	486.508	84.427	12.925	463.572	84.516	13.364	474.835	110.470	12.909	500.001	108.552	14.882	475.704	136.077	17.006	468.631	164.623	12.477	437.779	114.719	10.962	429.679	72.895	13.245	416.769	121.889	33.978	389.904	161.890	33.233	418.894	206.060	17.715	349.580	185.602	23.099	335.497	143.714	11.537
560	25.343	457.138	41.960	17.364	496.378	27.983	19.955	497.800	62.160	22.278	486.452	84.795	20.295	463.545	84.812	27.705	475.051	110.445	24.182	499.753	108.508	20.824	475.910	136.500	31.651	469.827	164.596	31.273	437.784	115.483	26.458	429.821	72.713	25.245	416.882	121.213	33.978	389.944	161.859	33.199	418.895	206.060	18.102	349.612	185.663	23.459	335.491	143.779	11.964
561	26.662	457.003	41.966	15.525	496.687	27.752	19.250	497.697	62.149	21.417	486.453	84.771	19.096	463.631	84.688	27.545	475.061	110.482	22.773	499.898	108.540	20.990	475.886	136.410	31.821	469.396	164.617	41.314	437.846	115.554	40.027	429.583	73.260	34.248	416.776	121.744	33.644	389.963	161.868	33.131	418.766	206.093	18.538	349.624	185.685	23.959	335.497	143.828	12.409
562	25.162	456.956	41.827	14.164	496.896	27.634	18.214	497.703	62.139	19.948	486.447	84.741	18.034	463.639	84.671	25.432	475.042	110.483	20.818	499.952	108.546	20.490	475.900	136.361	29.549	469.088	164.557	33.245	437.850	115.668	29.304	429.703	73.707	30.891	416.599	121.937	33.102	389.956	161.854	33.438	418.688	206.090	22.796	349.497	185.492	24.907	335.517	143.841	12.776
563	24.106	456.939	41.675	12.223	496.914	27.562	17.777	497.639	62.064	18.113	486.504	84.581	17.192	463.680	84.651	23.068	475.006	110.519	19.159	499.973	108.556	20.441	475.859	136.356	27.281	468.935	164.542	26.127	437.796	115.255	23.215	429.758	73.712	26.821	416.487	121.929	33.084	389.986	161.831	33.188	418.642	206.114	36.301	349.517	185.495	25.715	335.516	143.866	13.146
564	21.806	456.955	41.624	10.610	496.956	27.620	16.643	497.598	62.012	16.704	486.501	84.587	16.226	463.643	84.595	19.909	474.973	110.497	17.955	499.935	108.563	20.157	475.841	136.317	24.333	468.799	164.559	21.268	437.782	114.938	19.146	429.593	73.520	22.734	416.437	121.857	31.302	389.963	161.835	32.790	418.642	206.132	37.812	349.641	185.365	24.994	335.478	143.909	12.968
565	20.514	456.958	41.694	10.739	497.059	27.772	16.759	497.565	61.987	16.043	486.502	84.456	16.425	463.628	84.574	19.841	474.920	110.529	16.886	499.976	108.548	19.892	475.825	136.188	23.599	468.741	164.581	18.914	437.791	114.784	17.096	429.563	73.295	20.172	416.545	121.821	31.662	390.062	161.792	34.023	418.591	206.128	37.511	349.594	185.416	26.930	335.538	143.831	14.669
566	33.731	457.078	41.940	21.273	496.552	28.021	23.161	497.488	62.120	27.635	486.437	84.699	23.370	463.596	84.854	34.114	475.095	110.485	32.795	499.860	108.551	23.529	475.897	136.537	39.515	469.757	164.507	49.673	437.771	115.247	42.558	429.807	72.891	37.157	416.786	121.251	30.533	390.098	161.771	33.040	418.476	206.156	34.102	349.559	185.436	25.767	335.518	143.927	14.135
567	33.292	456.926	41.847	17.941	496.777	27.683	21.750	497.661	62.182	24.443	486.381	84.804	21.240	463.608	84.672	30.705	475.045	110.482	27.955	499.935	108.571	24.588	475.972	136.475	36.639	469.445	164.485	49.250	437.843	115.338	45.104	429.644	73.406	38.201	416.690	121.707	29.276	390.052	161.775	32.455	418.478	206.108	32.113	349.522	185.380	25.093	335.518	144.019	13.954
568	30.815	456.970	41.811	14.484	497.011	27.558	21.259	497.723	62.197	22.052	486.470	84.726	19.192	463.673	84.672	26.909	475.045	110.539	24.636	499.905	108.553	23.667	475.968	136.519	32.509	469.076	164.456	37.555	437.792	115.456	31.631	429.660	73.730	32.288	416.529	121.973	28.276	390.067	161.735	32.176	418.411	206.129	30.301	349.540	185.427	24.703	335.498	144.133	13.662
569	29.440	457.007	41.704	13.308	497.071	27.679	20.705	497.660	62.135	20.565	486.483	84.589	19.541	463.752	84.638	26.182	475.033	110.508	22.841	499.903	108.580	23.539	475.941	136.402	30.574	468.901	164.483	30.750	437.730	115.219	25.046	429.678	73.651	28.562	416.489	121.899	28.938	390.153	161.746	33.324	418.429	206.133	28.704	349.600	185.513	25.657	335.522	144.112	15.281
570	31.926	457.121	41.709	17.152	496.757	27.756	23.661	497.555	62.200	24.217	486.537	84.617	22.185	463.648	84.799	29.795	475.041	110.422	29.727	499.831	108.528	24.441	475.927	136.483	34.090	469.368	164.501	26.223	437.782	115.059	21.746	429.737	73.366	26.106	416.522	121.803	27.307	390.171	161.709	32.176	418.394	206.124	27.339	349.490	185.577	24.163	335.489	144.204	14.619
571	38.713	457.022	41.841	20.493	496.680	27.668	26.411	497.708	62.253	27.948	486.340	84.806	24.637	463.634	84.700	34.023	475.030	110.486	36.045	499.926	108.577	26.549	475.952	136.516	42.099	469.508	164.522	61.836	437.818	115.164	52.719	429.675	73.352	43.748	416.742	121.685	27.507	390.175	161.693	33.006	418.412	206.120	27.532	349.451	185.501	24.494	335.496	144.307	15.794
572	34.662	456.989	41.679	15.918	496.899	27.398	22.366	497.678	62.203	24.574	486.459	84.850	21.164	463.673	84.694	28.568	475.027	110.495	29.250	499.879	108.556	24.853	475.973	136.549	36.432	469.094	164.543	47.691	437.813	115.413	37.600	429.745	73.778	36.993	416.613	121.896	25.311	390.156	161.701	31.494	418.374	206.135	25.441	349.453	185.544	22.291	335.490	144.378	15.993
573	30.324	457.109	41.558	13.273	497.039	27.526	20.554	497.667	62.158	22.296	486.437	84.700	19.068	463.709	84.696	23.091	474.928	110.504	27.841	499.866	108.570	22.873	475.932	136.442	32.009	468.935	164.466	36.686	437.804	115.402	28.373	429.723	73.793	30.953	416.518	121.853	24.409	390.229	161.672	31.023	418.380	206.116	23.769	349.584	185.573	21.698	335.501	144.487	15.715
574	27.273	457.055	41.429	11.490	497.052	27.534	18.902	497.659	62.079	18.913	486.484	84.571	17.473	463.682	84.620	20.841	474.970	110.494	23.705	499.915	108.566	21.961	475.909	136.395	27.960	468.904	164.479	28.855	437.843	115.340	22.119	429.649	73.643	26.080	416.484	121.915	23.609	390.277	161.641	30.790	418.407	206.128	22.522	349.626	185.564	20.942	335.499	144.485	14.552
575	36.574	457.160	41.707	19.903	496.580	27.827	27.589	497.590	62.238	31.478	486.466	84.682	23.842	463.580	84.852	30.795	475.080	110.472	35.068	499.932	108.565	25.686	475.877	136.638	40.549	469.723	164.533	35.236	437.771	115.281	27.865	429.799	73.125	29.533	416.620	121.542	24.049	390.256	161.611	31.574	418.409	206.145	21.892	349.598	185.604	21.634	335.486	144.623	14.733
576	35.981	456.982	41.775	17.528	496.730	27.620	23.857	497.621	62.253	25.896	486.433	84.788	21.562	463.651	84.750	27.386	475.023	110.490	30.023	499.926	108.575	25.039	475.995	136.589	38.139	469.479	164.537	57.555	437.808	115.051	50.773	429.698	73.328	39.996	416.720	121.680	22.920	390.295	161.630	30.278	418.350	206.160	22.290	349.389	185.792	20.587	335.508	144.571	13.847
577	26.991	457.019	41.647	11.496	496.949	27.477	17.964	497.676	62.148	18.417	486.423	84.663	15.959	463.653	84.700	19.023	474.972	110.501	21.864	499.922	108.536	18.941	475.929	136.473	27.676	469.199	164.447	36.823	437.819	115.268	30.477	429.694	73.739	29.029	416.655	121.861	18.569	390.364	161.596	24.517	418.332	206.134	17.785	349.514	185.700	16.703	335.471	144.655	10.922
578	23.481	457.048	41.569	9.504	497.052	27.531	15.554	497.662	62.155	16.722	486.494	84.748	14.253	463.736	84.715	16.341	474.963	110.489	18.432	499.877	108.594	17.784	475.892	136.435	23.682	469.003	164.473	29.018	437.813	115.216	21.923	429.727	73.765	23.799	416.515	121.829	17.933	390.362	161.598	24.108	418.298	206.147	17.844	349.799	185.669	16.297	335.500	144.575	10.722
579	20.014	457.097	41.454	8.249	497.082	27.706	14.402	497.628	62.082	14.670	486.469	84.636	13.233	463.637	84.616	14.500	474.897	110.490	18.386	499.945	108.604	16.980	475.925	136.398	20.827	468.861	164.488	21.768	437.787	115.056	17.135	429.585	73.640	20.036	416.509	121.838	17.364	390.359	161.557	23.943	418.312	206.149	17.527	349.869	185.653	15.988	335.515	144.602	10.313
580	23.407	457.187	41.601	13.551	496.810	28.096	17.946	497.639	62.077	19.652	486.464	84.697	15.904	463.587	84.694	19.705	474.995	110.484	23.932	499.885	108.554	18.275	475.879	136.392	26.102	469.448	164.509	18.977	437.796	115.021	14.954	429.587	73.401	18.255	416.499	121.812	17.800	390.403	161.612	24.534	418.368	206.155	16.849	349.748	185.661	16.180	335.440	144.639	10.890
581	27.810	457.034	41.680	16.950	496.693	28.025	19.509	497.647	62.179	21.826	486.393	84.785	18.411	463.626	84.660	23.955	475.050	110.485	26.545	499.933	108.547	20.265	475.920	136.487	32.290	469.538	164.494	53.264	437.819	115.039	48.915	429.640	73.216	36.204	416.791	121.625	18.707	390.382	161.554	25.591	418.309	206.143	17.747	349.598	185.627	17.407	335.490	144.531	11.619
582	24.968	457.026	41.654	13.578	496.927	27.772	17.679	497.698	62.127	18.452	486.439	84.732	16.171	463.644	84.636	23.659	475.063	110.463	23.227	499.922	108.546	18.912	475.914	136.332	28.713	469.140	164.510	44.577	437.796	115.174	44.046	429.682	73.514	32.617	416.628	121.816	18.231	390.374	161.520	25.290	418.343	206.131	17.441	349.645	185.598	16.953	335.456	144.611	10.964
583	22.532	457.033	41.497	11.138	497.022	27.632	16.161	497.633	62.111	16.113	486.501	84.590	15.178	463.645	84.637	20.750	474.968	110.480	20.591	499.972	108.572	18.765	475.875	136.394	25.407	468.943	164.472	33.432	437.760	115.046	29.827	429.681	73.879	27.551	416.508	121.931	18.827	390.344	161.579	27.750	418.333	206.170	35.005	349.675	185.513	22.541	335.588	144.050	16.989
584	21.486	457.062	41.490	10.393	497.049	27.706	16.098	497.560	62.093	15.583	486.476	84.500	15.212	463.634	84.582	20.318	475.015	110.536	18.182	499.983	108.548	20.098	475.932	136.425	24.272	468.782	164.457	26.723	437.739	114.857	23.727	429.673	73.812	24.745	416.424	121.859	20.053	390.385	161.591	52.852	418.498	206.224	58.645	349.568	185.589	39.634	335.544	143.741	39.068
585	20.250	457.036	41.568	9.762	497.089	27.768	15.982	497.587	62.038	15.087	486.518	84.384	15.534	463.615	84.570	19.818	475.003	110.517	17.250	499.950	108.549	20.373	475.905	136.395	22.873	468.735	164.514	22.600	437.728	114.802	20.165	429.732	73.534	21.960	416.491	121.888	20.418	390.421	161.607	58.795	418.472	206.230	57.586	349.606	185.479	42.506	335.530	143.639	35.057
586	18.222	457.027	41.652	9.214	497.108	27.831	15.768	497.543	62.004	14.183	486.497	84.351	14.966	463.611	84.559	18.091	474.926	110.478	16.773	499.975	108.554	19.137	475.863	136.282	21.423	468.700	164.557	19.382	437.728	114.788	16.835	429.650	73.343	19.376	416.556	121.772	20.476	390.384	161.585	55.989	418.722	206.122	49.651	349.530	185.407	43.076	335.511	143.680	30.477
587	17.227	456.967	41.757	8.698	497.110	27.871	15.625	497.533	61.965	13.896	486.479	84.234	15.027	463.587	84.572	16.864	474.887	110.505	15.886	499.984	108.589	19.382	475.847	136.284	20.525	468.700	164.626	17.432	437.755	114.686	15.108	429.562	73.169	17.631	416.628	121.846	20.733	390.382	161.530	54.773	418.910	206.049	49.188	349.553	185.371	44.244	335.518	143.594	26.221
588	24.495	457.194	41.887	16.220	496.532	27.791	21.982	497.644	62.121	22.504	486.455	84.654	20.370	463.501	84.781	24.205	474.983	110.437	23.909	499.822	108.495	21.539	475.866	136.488	30.392	469.627	164.625	17.441	437.750	114.774	15.188	429.656	72.962	17.668	416.735	121.764	21.267	390.364	161.560	51.085	419.073	206.054	44.097	349.559	185.359	43.395	335.509	143.554	23.274
589	29.106	457.064	41.935	18.663	496.589	27.895	22.946	497.623	62.190	23.852	486.396	84.789	21.760	463.564	84.621	25.864	474.956	110.469	24.841	499.892	108.519	24.029	475.920	136.562	37.173	469.558	164.601	52.964	437.811	115.134	48.496	429.445	73.201	37.051	416.820	121.516	21.871	390.394	161.592	49.733	419.040	206.054	42.726	349.611	185.396	43.122	335.506	143.511	20.242
590	28.639	456.974	41.719	15.695	496.854	27.621	21.527	497.736	62.164	21.913	486.420	84.696	20.788	463.614	84.613	23.909	474.984	110.443	22.523	499.904	108.569	24.784	475.956	136.490	34.602	469.218	164.534	42.273	437.833	115.450	37.192	429.526	73.686	35.106	416.682	121.850	22.636	390.393	161.536	48.085	419.031	206.060	41.204	349.517	185.374	43.250	335.509	143.445	18.584
591	26.130	456.945	41.664	13.047	497.006	27.624	20.098	497.691	62.090	20.435	486.516	84.701	19.062	463.684	84.610	21.795	474.967	110.518	20.250	499.952	108.559	22.784	475.896	136.427	30.571	469.036	164.477	34.823	437.818	115.576	27.538	429.695	73.766	29.387	416.565	121.873	22.480	390.387	161.582	45.915	419.001	206.060	41.763	349.488	185.495	42.715	335.508	143.373	17.548
592	23.310	457.011	41.689	11.290	497.076	27.684	18.786	497.525	62.057	18.626	486.533	84.582	17.562	463.657	84.628	19.318	474.939	110.490	18.682	499.942	108.559	22.206	475.878	136.348	26.605	468.981	164.470	26.345	437.803	115.096	21.469	429.588	73.528	24.609	416.585	121.808	22.164	390.409	161.589	42.744	418.930	206.083	39.860	349.448	185.394	40.651	335.500	143.381	15.904
593	20.949	456.997	41.629	9.760	497.060	27.819	17.393	497.626	62.011	16.878	486.554	84.514	16.596	463.580	84.573	18.500	474.937	110.495	17.159	499.920	108.564	20.833	475.841	136.312	24.614	468.815	164.517	21.718	437.818	115.029	17.519	429.596	73.329	21.033	416.558	121.789	22.822	390.393	161.577	41.301	418.875	206.088	37.785	349.604	185.419	38.645	335.494	143.408	15.039
594	34.727	457.093	41.892	21.569	496.551	27.866	25.580	497.673	62.231	27.791	486.413	84.728	23.733	463.551	84.838	33.250	475.073	110.445	29.818	499.775	108.498	25.098	475.890	136.599	41.056	469.628	164.527	53.336	437.774	115.235	45.177	429.816	72.933	38.361	416.777	121.283	34.156	390.307	161.771	40.443	418.805	206.101	33.860	349.553	185.434	38.779	335.535	143.373	15.690
595	34.620	456.980	41.877	17.176	496.808	27.552	22.045	497.741	62.162	23.365	486.437	84.731	21.432	463.585	84.670	27.659	475.022	110.515	26.864	499.851	108.582	24.167	475.937	136.524	37.784	469.268	164.451	49.673	437.829	115.330	44.065	429.692	73.458	38.212	416.713	121.733	43.884	390.168	161.865	38.466	418.743	206.118	29.914	349.572	185.439	36.058	335.504	143.368	14.505
596	31.551	457.052	41.711	14.194	496.950	27.415	20.634	497.661	62.160	21.609	486.382	84.795	19.356	463.613	84.641	25.068	474.989	110.510	24.432	499.869	108.560	23.696	475.941	136.606	33.370	469.058	164.439	37.536	437.801	115.528	31.715	429.758	73.762	32.858	416.556	121.827	46.591	390.020	161.823	37.057	418.687	206.122	27.597	349.551	185.497	33.959	335.492	143.426	14.011
597	28.810	457.059	41.601	11.891	497.006	27.646	19.339	497.720	62.126	19.574	486.443	84.572	18.240	463.590	84.679	22.432	474.932	110.486	21.773	499.841	108.520	24.824	475.996	136.605	30.244	468.895	164.449	30.714	437.829	115.413	24.562	429.654	73.696	28.953	416.518	121.738	46.760	389.957	161.836	36.307	418.628	206.129	26.194	349.603	185.567	32.616	335.474	143.514	14.046
598	22.454	457.052	41.593	9.848	497.076	27.658	17.018	497.587	62.064	16.330	486.493	84.597	15.932	463.620	84.630	18.318	474.869	110.541	17.659	499.984	108.554	20.971	475.916	136.449	24.117	468.821	164.465	21.550	437.799	115.026	18.165	429.676	73.491	22.234	416.508	121.900	41.058	389.939	161.861	31.665	418.612	206.149	22.747	349.455	185.576	29.035	335.519	143.515	12.715
599	21.060	457.147	41.712	11.739	496.738	27.877	17.214	497.662	62.073	17.817	486.394	84.547	15.884	463.643	84.766	19	474.924	110.479	19.750	499.874	108.506	19.147	475.894	136.507	23.472	469.302	164.497	16.345	437.773	114.855	13.962	429.623	73.274	16.996	416.576	121.867	42.738	389.998	161.852	27.199	418.598	206.132	19.925	349.470	185.548	24.523	335.499	143.621	11.149
600	26.356	457.054	41.825	15.786	496.510	27.931	18.500	497.671	62.245	21.296	486.353	84.744	17.596	463.625	84.667	26	475.075	110.497	23.955	499.890	108.548	19.676	475.966	136.585	30.793	469.475	164.453	44.700	437.835	115.015	37.919	429.650	73.170	32.511	416.824	121.655	44.524	389.927	161.901	25.920	418.637	206.134	18.473	349.585	185.624	22.151	335.501	143.755	10.698
601	24.634	457.010	41.720	12.158	496.825	27.637	16.286	497.617	62.173	17.983	486.471	84.800	16.014	463.661	84.751	21.295	475.017	110.500	20.182	499.933	108.580	18.186	475.951	136.506	27.046	469.232	164.491	35.050	437.820	115.326	27.923	429.721	73.644	28.321	416.647	122.012	42.356	389.899	161.909	24.528	418.504	206.144	17.710	349.715	185.631	20.419	335.498	143.841	10.174
602	22.583	457.060	41.626	9.880	497.033	27.608	14.830	497.648	62.148	16.052	486.423	84.665	14.986	463.695	84.790	18.909	475.023	110.514	16.932	499.950	108.548	17.137	475.906	136.493	23.867	469.078	164.478	27.273	437.787	115.389	20.731	429.827	73.773	24.248	416.570	122.025	42.329	389.918	161.899	24.023	418.455	206.162	17.183	349.553	185.726	19.924	335.527	143.876	9.890
603	20.259	457.042	41.590	8.557	497.004	27.724	13.982	497.655	62.101	14.435	486.464	84.642	13.849	463.638	84.745	17.068	474.972	110.510	14.932	499.948	108.564	16.618	475.898	136.410	21.472	468.935	164.456	21.532	437.799	115.186	16.358	429.685	73.600	20.821	416.484	121.950	46.307	389.870	161.932	24.006	418.416	206.145	17.274	349.576	185.681	19.436	335.492	143.930	9.982
604	18.449	457.019	41.588	7.918	497.127	27.784	13.830	497.619	61.994	13.435	486.469	84.458	13.616	463.650	84.659	15.773	474.954	110.538	13.886	499.910	108.528	16.618	475.876	136.398	20.160	468.824	164.464	17.736	437.822	114.876	14.358	429.711	73.421	18.095	416.512	121.946	47.129	389.853	161.917	24.778	418.397	206.141	17.581	349.681	185.662	19.337	335.518	144.051	10.377
605	28.208	457.041	41.870	16.622	496.471	27.950	20.330	497.723	62.188	20.409	486.390	84.729	18.589	463.592	84.801	24.886	475.045	110.457	23.932	499.883	108.569	19.794	475.947	136.646	32.852	469.659	164.427	41.491	437.777	115.201	36.200	429.633	72.939	30.821	416.768	121.399	46.964	389.863	161.950	24.688	418.317	206.149	17.532	349.519	185.653	18.983	335.488	144.139	10.651
606	27.708	456.955	41.855	14.167	496.829	27.646	18.250	497.721	62.181	18.774	486.429	84.736	17.966	463.569	84.673	21.977	475.047	110.470	21	499.923	108.558	19.951	475.943	136.575	31.080	469.303	164.418	47.736	437.800	115.029	47.515	429.529	73.262	33.719	416.722	121.814	51.631	389.879	161.927	25.795	418.348	206.158	18.613	349.511	185.643	19.407	335.513	144.241	11.128
607	28.269	456.999	41.723	13.026	497.009	27.587	18.295	497.718	62.164	18.200	486.479	84.675	17.877	463.668	84.647	24.614	475.026	110.427	20.205	499.972	108.562	22.059	475.954	136.590	30.981	469.080	164.426	41.486	437.835	115.354	39.900	429.712	73.652	32.044	416.597	121.899	55.827	389.854	161.934	27.795	418.386	206.147	20.753	349.482	185.543	22.273	335.551	144.069	12.391
608	25.514	457.032	41.584	11.182	497.024	27.591	17.571	497.591	62.131	16.765	486.528	84.568	16.753	463.675	84.664	21.386	474.990	110.463	18.864	499.955	108.529	21.392	475.941	136.551	28.472	468.952	164.399	33.645	437.821	115.400	29.481	429.655	73.848	27.372	416.476	121.912	55.729	389.842	161.912	28.318	418.384	206.135	20.839	349.519	185.544	21.797	335.518	144.128	12.327
609	23.167	457.009	41.567	12.305	497.036	27.724	16.902	497.654	62.065	15.565	486.509	84.464	16.144	463.623	84.595	19.432	474.932	110.485	18.659	499.928	108.581	21	475.906	136.448	26.543	468.809	164.462	27.214	437.814	115.240	23.719	429.697	73.700	24.372	416.472	121.958	56.093	389.877	161.937	28.920	418.361	206.158	21.016	349.563	185.574	21.622	335.512	144.244	12.808
610	21.065	457.007	41.584	10.780	497.093	27.767	16.723	497.608	62.038	14.983	486.517	84.346	15.986	463.648	84.605	18.568	474.892	110.490	17.545	499.914	108.600	20.804	475.911	136.348	25.025	468.767	164.495	22.723	437.800	114.980	19.827	429.665	73.517	21.741	416.507	121.911	60.249	389.870	161.944	29.443	418.370	206.144	20.629	349.626	185.640	21.733	335.477	144.323	13.053
611	19.347	457.002	41.641	9.836	497.086	27.794	16.134	497.565	61.964	13.974	486.564	84.345	15.377	463.619	84.536	17.477	474.913	110.516	16.614	499.954	108.524	21.451	475.866	136.517	23.549	468.633	164.567	18.982	437.764	114.801	16.765	429.613	73.313	19.409	416.601	121.845	60.444	389.842	161.916	29.966	418.333	206.149	20.737	349.609	185.642	21.151	335.500	144.481	14.616
612	15.157	457.026	41.725	7.768	497.118	27.909	13.875	497.433	61.980	11.539	486.509	84.254	13.041	463.600	84.532	14.045	474.900	110.492	13.386	499.944	108.589	17.284	475.862	136.339	19.216	468.648	164.602	14.641	437.779	114.849	13.012	429.708	73.142	15.164	416.673	121.855	50.262	389.832	161.929	25.455	418.354	206.130	17.323	349.639	185.651	18.151	335.515	144.334	11.968
613	21.741	457.187	41.904	14.411	496.428	27.836	18.938	497.631	62.167	18.217	486.414	84.757	15.795	463.421	84.828	19.705	475.014	110.387	23.182	499.888	108.570	17.255	475.819	136.583	26.997	469.719	164.609	22.245	437.768	115.308	18.546	429.830	72.857	18.672	416.724	121.446	43.787	389.850	161.946	22.920	418.441	206.142	15.742	349.594	185.666	15.924	335.497	144.424	10.377
614	24.023	456.898	42.005	13.868	496.635	27.701	17.455	497.661	62.214	17.678	486.408	84.780	15.342	463.544	84.665	20.432	475.032	110.491	21.068	499.950	108.537	17.961	475.882	136.566	29.037	469.400	164.580	40.914	437.822	115.186	38.635	429.785	73.242	30.004	416.801	121.847	41.080	389.871	161.939	23.068	418.443	206.148	16.097	349.657	185.640	15.779	335.513	144.444	10.598
615	23.662	456.971	41.820	11.742	496.912	27.560	15.902	497.765	62.177	16.678	486.425	84.794	14.781	463.595	84.634	20.068	475.079	110.496	20.909	499.932	108.542	17.696	475.914	136.475	27.417	469.105	164.562	33.723	437.854	115.559	29.073	429.871	73.710	28.058	416.653	121.928	40.213	389.866	161.928	23.551	418.452	206.160	16.548	349.601	185.599	16.331	335.520	144.458	11.527
616	20.440	456.981	41.636	9.554	496.974	27.598	14.330	497.720	62.108	14.983	486.445	84.668	13.288	463.623	84.589	19.205	475.030	110.471	18.545	499.913	108.544	16.392	475.890	136.392	23.963	469.036	164.534	26.955	437.809	115.657	21.031	429.852	73.792	23.212	416.553	121.990	38.662	389.862	161.903	34.517	418.523	206.196	37.763	349.568	185.654	27.250	335.570	143.658	29.733
617	19.486	456.996	41.529	8.891	497.023	27.661	14.473	497.626	62.047	14.983	486.492	84.610	13.432	463.667	84.566	17.477	475.005	110.517	17.864	499.929	108.577	16.765	475.855	136.345	23.065	468.960	164.457	22.041	437.789	115.393	17.200	429.711	73.639	20.953	416.504	121.922	39.049	389.907	161.900	48.011	418.631	206.219	51.688	349.551	185.627	36.070	335.534	143.764	32.345
618	18.917	456.980	41.623	8.249	497.095	27.752	14.134	497.615	62.024	14.087	486.494	84.607	13.390	463.584	84.599	16.364	474.931	110.500	16.182	499.857	108.538	17.147	475.819	136.319	21.642	468.865	164.427	18.486	437.770	115.055	14.854	429.662	73.405	18.741	416.510	121.883	38.591	389.914	161.894	50.460	418.789	206.130	49.581	349.600	185.444	38.535	335.504	143.697	28.125
619	17.597	457.016	41.611	7.718	497.148	27.763	13.911	497.584	61.992	13.261	486.559	84.505	13.425	463.555	84.563	15.545	474.885	110.552	15.500	499.964	108.572	16.990	475.822	136.193	20.596	468.778	164.440	16.718	437.837	114.899	13.131	429.620	73.176	17.401	416.615	121.868	37.600	389.901	161.893	49.165	418.965	206.082	44.113	349.543	185.411	40.250	335.505	143.713	25.456
620	14.338	456.956	41.676	6.874	497.164	27.854	12.562	497.572	61.968	11.470	486.558	84.384	11.952	463.589	84.538	13.182	474.916	110.518	12.818	499.972	108.534	14.686	475.802	136.213	17.497	468.810	164.513	13.318	437.802	114.809	10.985	429.588	73.056	14.274	416.658	121.815	32.853	389.918	161.861	41.790	419.129	206.040	36.086	349.512	185.491	35.721	335.478	143.605	18.957
621	12.060	456.940	41.853	5.903	497.149	27.814	11.089	497.562	61.947	9.626	486.521	84.329	10.452	463.541	84.524	11	474.853	110.514	11.682	499.929	108.585	12.892	475.794	136.111	15.009	468.721	164.551	10.868	437.813	114.859	9.300	429.595	72.958	11.613	416.742	121.875	27.773	389.947	161.889	36.074	419.177	206.043	27.392	349.491	185.441	30.849	335.510	143.583	14.313
622	21.694	457.066	42.057	13.528	496.277	28.011	15.500	497.700	62.194	17.757	486.384	84.735	14.897	463.580	84.700	20.636	475.053	110.449	19.205	499.854	108.525	16.216	475.843	136.612	26.901	469.845	164.573	38.345	437.783	115.255	34.235	429.622	72.928	27.004	416.883	121.371	26.804	389.936	161.879	34.182	419.197	206.060	23.855	349.499	185.485	29.965	335.499	143.493	12.705
623	21.926	456.914	41.937	11.683	496.731	27.705	14.411	497.737	62.175	16.078	486.453	84.722	13.801	463.629	84.607	20.114	475.028	110.465	17.341	499.912	108.552	15.951	475.910	136.505	25.691	469.468	164.525	35.564	437.845	115.387	36.119	429.586	73.287	27.719	416.754	121.895	26.249	389.929	161.898	33.864	419.120	206.056	22.806	349.526	185.447	29.070	335.488	143.540	11.733
624	20.009	456.910	41.810	9.349	496.929	27.504	13.179	497.680	62.178	13.730	486.489	84.691	12.356	463.680	84.637	17.182	474.987	110.498	14.318	499.948	108.559	14.971	475.884	136.422	23.265	469.197	164.482	26.923	437.829	115.442	25.735	429.707	73.724	23.526	416.564	121.904	24.627	389.965	161.894	31.665	419.083	206.061	20.355	349.643	185.433	28.081	335.523	143.429	10.676
625	18.005	456.973	41.646	7.991	497.015	27.650	13.071	497.651	62.066	12.983	486.525	84.666	11.753	463.630	84.637	15.227	474.965	110.503	13.455	499.960	108.566	14.402	475.859	136.374	21.660	468.947	164.444	21.759	437.824	115.442	19.442	429.684	73.808	20.588	416.504	121.934	24.213	389.938	161.883	31.278	419.042	206.061	19.667	349.431	185.463	27.215	335.496	143.493	10.210
626	17.296	456.953	41.646	7.607	497.100	27.758	12.839	497.620	62.054	12.191	486.492	84.478	12.055	463.589	84.597	14.545	474.959	110.503	13.205	499.961	108.574	14.686	475.815	136.217	20.241	468.858	164.450	18.555	437.788	115.168	15.819	429.563	73.633	18.303	416.452	121.862	24.391	389.990	161.867	31.091	419.035	206.065	19.075	349.439	185.543	26.849	335.515	143.564	10.370
627	25.477	457.156	41.787	15.126	496.563	27.763	20.732	497.527	62.171	22.183	486.419	84.660	18.027	463.571	84.880	23.705	475.083	110.479	23.864	499.847	108.469	17.186	475.804	136.305	30.642	469.660	164.512	24.391	437.798	115.318	20.250	429.760	73.168	22.018	416.626	121.534	26.320	390.074	161.785	33.699	418.979	206.093	19.554	349.572	185.549	29.302	335.531	143.424	11.306
628	29.426	456.964	41.970	15.375	496.650	27.831	20.411	497.649	62.218	21.852	486.374	84.785	17.808	463.665	84.709	24.250	475.003	110.504	23.364	499.961	108.545	17.755	475.817	136.222	35.108	469.396	164.600	52.291	437.818	115.026	43.300	429.710	73.383	35.511	416.738	121.689	26.516	390.020	161.799	33.841	418.885	206.103	19.124	349.649	185.585	28.837	335.485	143.524	11.694
629	29.796	456.991	41.842	14.460	496.968	27.525	20.205	497.681	62.215	21.522	486.372	84.734	18.048	463.676	84.688	22.909	474.981	110.537	22.477	499.953	108.531	19.284	475.885	136.309	34.855	469.135	164.594	45.236	437.813	115.258	35.419	429.701	73.806	34.226	416.611	121.820	28.276	390.061	161.820	35.807	418.874	206.095	21.344	349.620	185.571	30.198	335.520	143.546	13.214
630	27.199	456.948	41.616	12.695	496.993	27.500	19.179	497.701	62.142	19.522	486.436	84.636	17.055	463.674	84.674	21.205	474.956	110.506	20	499.874	108.528	19.225	475.835	136.192	31.475	469.051	164.517	36.573	437.804	115.451	27.565	429.782	73.890	29.628	416.561	121.870	28.476	390.062	161.806	35.551	418.837	206.090	21.866	349.608	185.600	29.640	335.510	143.590	13.249
631	26.264	457.040	41.514	11.710	496.989	27.672	18.688	497.639	62.075	18.391	486.512	84.526	17.062	463.604	84.622	20.568	474.881	110.510	20.455	499.891	108.578	19.882	475.814	136.163	29.349	468.922	164.490	30.895	437.774	115.369	22.738	429.622	73.663	26.894	416.504	121.865	29.191	390.145	161.788	36.875	418.756	206.124	22.156	349.618	185.579	29.709	335.517	143.650	14.057
632	23.222	456.998	41.491	10.528	497.100	27.728	17.768	497.629	62.040	16.757	486.519	84.473	16.582	463.656	84.612	18.795	474.895	110.509	18.591	499.902	108.573	19.441	475.793	136.176	26.590	468.877	164.503	24.964	437.762	114.927	19.085	429.540	73.473	23.482	416.517	121.869	28.467	390.131	161.753	35.676	418.706	206.099	22.495	349.609	185.520	29.366	335.517	143.595	14.185
633	20.157	457.023	41.582	9.689	497.138	27.784	16.848	497.600	61.990	15.678	486.519	84.439	16.363	463.586	84.599	17.659	474.869	110.535	17.159	499.947	108.566	19	475.733	136.090	24.194	468.780	164.486	19.836	437.784	114.763	16.412	429.585	73.228	19.931	416.586	121.891	27.596	390.153	161.741	34.932	418.636	206.128	22.699	349.618	185.628	27.791	335.494	143.712	14.011
634	18.407	456.954	41.719	9.085	497.145	27.939	16.312	497.619	61.934	14.626	486.512	84.311	15.507	463.540	84.612	16.727	474.849	110.509	16.364	499.961	108.567	18.569	475.796	136.118	22.130	468.719	164.550	17.959	437.825	114.864	14.715	429.579	73.059	18	416.683	121.861	26.524	390.155	161.678	33.932	418.561	206.117	21.522	349.539	185.599	25.983	335.491	143.860	13.605
635	25.866	457.241	41.869	16.557	496.673	27.666	22.098	497.331	61.974	24.522	486.391	84.658	20.815	463.487	84.783	25.886	475.033	110.441	24.227	499.831	108.533	20.402	475.786	136.216	31.614	469.622	164.531	19.109	437.788	114.940	16.254	429.713	72.885	18.916	416.770	121.650	25.853	390.192	161.701	34.392	418.521	206.112	21.731	349.622	185.623	25.250	335.479	143.971	13.904
636	30.185	456.986	41.955	18.437	496.643	27.836	21.438	497.627	62.127	24.322	486.396	84.743	20.329	463.505	84.670	28.955	475.063	110.459	23.932	499.922	108.537	21.451	475.879	136.328	36.284	469.652	164.515	52.691	437.795	115.128	52.008	429.415	73.082	37.730	416.879	121.563	24.444	390.192	161.683	33.142	418.518	206.109	21.720	349.503	185.733	23.785	335.518	144.070	13.477
637	23.648	456.879	41.779	12.765	496.891	27.448	16.804	497.575	62.103	18.148	486.450	84.762	15.904	463.627	84.665	20.909	475.012	110.515	18.545	499.934	108.489	17.431	475.829	136.333	27.969	469.394	164.547	34.832	437.800	115.553	34.938	429.496	73.517	28.526	416.664	121.798	20.089	390.205	161.700	27.233	418.514	206.134	18.608	349.460	185.662	19.506	335.471	144.209	11.036
638	22.102	456.945	41.662	10.977	496.983	27.589	16.375	497.640	62.068	17.122	486.509	84.609	14.973	463.605	84.618	18.955	474.984	110.524	18.432	499.869	108.551	17.265	475.834	136.308	26.012	469.137	164.591	28.168	437.817	115.502	25.400	429.673	73.779	25.095	416.565	121.833	20.449	390.241	161.666	46.460	418.445	206.185	49.715	349.540	185.647	33.965	335.524	143.768	34.285
639	19.259	457.029	41.583	9.199	497.020	27.707	14.911	497.644	62.048	14.339	486.524	84.507	13.829	463.610	84.600	16.977	474.948	110.530	15.750	499.910	108.623	16.912	475.840	136.314	22.636	468.942	164.537	21.323	437.814	115.198	18.915	429.613	73.618	20.526	416.536	121.908	19.836	390.298	161.664	58.097	418.464	206.276	57.043	349.600	185.544	38.471	335.504	143.718	31.128
640	28.157	457.229	41.828	16.979	496.458	27.799	19.491	497.575	62.184	22.783	486.366	84.683	17.205	463.560	84.705	25.182	475.055	110.465	23.977	499.886	108.527	20.402	475.968	136.598	32.895	469.741	164.498	43.255	437.758	115.226	36.477	429.806	73.177	30.920	416.738	121.455	18.920	390.319	161.699	56.159	418.767	206.166	49.667	349.526	185.412	37.802	335.496	143.691	26.231
641	26.491	457.050	41.855	13.519	496.738	27.576	17.080	497.689	62.173	19.122	486.431	84.802	15.774	463.657	84.695	20.045	474.992	110.509	18.955	499.985	108.517	18.059	475.940	136.469	28.336	469.409	164.501	39.764	437.838	115.342	31.465	429.810	73.689	29.584	416.673	121.847	17.853	390.318	161.653	50.381	418.997	206.072	43.253	349.390	185.457	35.267	335.481	143.679	21.356
642	23.310	457.004	41.681	10.971	497.005	27.574	15.268	497.692	62.139	17.235	486.466	84.795	13.986	463.686	84.639	17.273	474.938	110.528	15.773	499.968	108.584	17.206	475.905	136.497	24.441	469.169	164.490	30.141	437.807	115.495	22.788	429.819	73.816	24.708	416.579	121.933	17.089	390.359	161.653	45.562	419.120	206.036	36.726	349.387	185.444	33.831	335.510	143.652	17.801
643	19.750	457.079	41.541	8.821	497.073	27.678	13.848	497.701	62.152	15.348	486.459	84.738	13.021	463.663	84.620	18.273	475.020	110.387	14	499.974	108.502	15.627	475.884	136.277	21.290	468.890	164.491	23.086	437.808	115.542	17.462	429.882	73.692	19.985	416.487	121.885	16.889	390.369	161.655	42.045	419.123	206.034	30.651	349.440	185.404	32.192	335.483	143.630	14.961
644	16.875	457.060	41.488	7.440	497.100	27.691	12.339	497.591	62.076	12.843	486.504	84.570	11.705	463.594	84.573	15.932	474.932	110.476	13.045	499.906	108.595	14.157	475.819	136.217	18.389	468.807	164.457	17.327	437.803	114.807	13.546	429.691	73.487	15.825	416.497	121.943	16.209	390.415	161.624	38.193	419.054	206.006	26.070	349.319	185.461	29.901	335.494	143.582	12.580
645	15.597	457.032	41.504	7.158	497.104	27.849	12.312	497.577	62.027	11.939	486.530	84.484	11.747	463.617	84.540	14.250	474.902	110.520	12.636	499.886	108.568	13.961	475.786	136.185	17.099	468.699	164.489	15	437.813	115.039	12.035	429.757	73.291	14.434	416.563	121.848	16.578	390.445	161.635	35.369	419.056	206.002	23.167	349.472	185.474	28.140	335.490	143.562	11.893
646	14.176	456.985	41.590	6.674	497.178	27.813	11.625	497.562	61.997	11.461	486.455	84.514	11.356	463.613	84.597	12.727	474.912	110.489	11.727	499.959	108.512	13.451	475.809	136.195	15.951	468.664	164.562	12.705	437.801	114.781	10.731	429.585	73.051	12.697	416.686	121.811	16.200	390.451	161.638	32.489	419.028	206.036	20.285	349.471	185.490	26.419	335.510	143.542	11.174
647	12.352	457.012	41.738	5.962	497.149	27.837	10.866	497.566	61.916	9.983	486.527	84.370	10.938	463.541	84.608	12.273	474.913	110.464	11.114	499.920	108.544	12.451	475.750	136.106	14.429	468.618	164.626	10.968	437.812	114.705	9.415	429.592	72.990	10.971	416.793	121.827	15.436	390.379	161.594	29.398	418.929	206.037	17.462	349.485	185.530	23.890	335.512	143.572	9.964
648	11.745	456.962	41.817	5.657	497.139	27.886	11.018	497.609	61.932	9.557	486.537	84.300	10.671	463.566	84.575	11.341	474.885	110.486	10.477	499.933	108.599	12.225	475.765	136.062	13.639	468.560	164.639	10.186	437.819	114.696	9.062	429.698	72.968	10.328	416.873	121.805	15.569	390.382	161.612	28.068	418.866	206.060	16.113	349.577	185.542	23.349	335.497	143.480	9.641
649	10.801	456.881	41.961	5.630	497.166	27.981	10.804	497.590	61.908	9.104	486.562	84.260	10.432	463.602	84.537	11	474.809	110.464	10.295	499.933	108.551	12.108	475.788	136.089	13.241	468.550	164.637	9.886	437.810	114.671	8.612	429.698	72.890	9.967	416.885	121.812	15.573	390.421	161.654	27.085	418.746	206.084	15.570	349.566	185.631	21.645	335.529	143.503	9.281
650	10.250	456.892	42.093	5.551	497.172	27.983	10.473	497.553	61.915	8.852	486.499	84.233	10.219	463.588	84.515	10.977	474.861	110.527	10.159	499.988	108.541	12.343	475.754	136.093	12.951	468.531	164.686	9.573	437.822	114.720	8.535	429.601	72.810	9.843	416.920	121.666	15.427	390.394	161.662	25.716	418.799	206.105	14.478	349.587	185.617	20.390	335.529	143.602	9.320
651	10.051	456.829	42.082	5.742	497.177	27.982	10.625	497.516	61.924	9.026	486.539	84.283	10.445	463.595	84.507	10.886	474.889	110.494	10.068	499.976	108.556	12.167	475.742	136.051	13.148	468.570	164.661	9.627	437.807	114.660	8.504	429.653	72.802	9.985	416.900	121.611	15.707	390.409	161.657	25.108	418.820	206.103	14.274	349.591	185.669	19.215	335.492	143.735	9.680
652	10.120	456.825	42.193	5.701	497.174	27.977	10.777	497.521	61.906	9.104	486.555	84.257	10.740	463.549	84.512	12.477	474.870	110.348	10.023	499.969	108.501	12.637	475.716	136.095	13.231	468.504	164.673	9.541	437.812	114.618	8.485	429.637	72.815	10.120	416.904	121.662	15.996	390.400	161.701	25.398	418.757	206.092	14.565	349.519	185.664	18.448	335.502	143.822	9.641
653	10.065	456.822	42.190	5.962	497.193	27.899	11.188	497.527	61.931	9.243	486.585	84.221	10.712	463.588	84.536	12.136	474.901	110.471	10.409	500.019	108.533	12.422	475.738	136.052	13.238	468.569	164.696	9.914	437.852	114.719	8.808	429.668	72.772	10.135	416.885	121.656	16.404	390.365	161.631	25.068	418.727	206.095	14.828	349.523	185.666	18.262	335.514	143.977	9.626
654	10.116	456.736	42.308	5.836	497.143	27.942	11.393	497.516	61.945	9.157	486.558	84.166	10.938	463.570	84.501	12.068	474.902	110.497	10.295	499.951	108.587	12.696	475.723	136.054	13.537	468.589	164.715	9.891	437.803	114.699	8.850	429.729	72.759	10.062	416.931	121.719	16.542	390.387	161.639	25.568	418.640	206.131	15.522	349.492	185.731	17.895	335.516	144.036	10.021
655	9.903	456.864	42.270	5.704	497.118	27.957	10.911	497.561	61.883	8.870	486.555	84.168	10.637	463.525	84.494	11.250	474.851	110.475	10.386	499.994	108.596	12.471	475.705	136.102	13.093	468.560	164.675	9.677	437.821	114.685	8.615	429.621	72.718	9.708	416.960	121.787	16.347	390.381	161.651	24.852	418.611	206.127	15.952	349.441	185.694	16.936	335.489	144.178	9.612
656	10.444	456.876	42.311	5.871	497.143	27.969	11.438	497.575	61.885	9.287	486.558	84.178	11.041	463.556	84.520	11.591	474.880	110.495	10.409	499.925	108.554	12.804	475.765	136.056	13.531	468.607	164.743	9.950	437.834	114.701	8.908	429.685	72.789	10.190	416.974	121.734	16.773	390.378	161.621	25.165	418.570	206.135	16.500	349.461	185.660	17.959	335.548	143.993	10.110
657	19.477	457.153	42.130	15.003	496.255	27.882	15.366	497.601	62.098	18.261	486.431	84.725	16.390	463.638	84.713	22.545	475.104	110.474	22.068	499.830	108.540	16.402	475.783	136.408	27.796	470.080	164.572	31.095	437.792	115.447	27.119	429.721	72.760	24.109	416.872	121.024	17.142	390.365	161.588	25.347	418.572	206.129	16.839	349.608	185.674	18.110	335.532	144.116	10.196
658	19.750	457.052	42.023	12.821	496.616	27.610	14.589	497.632	62.055	16.348	486.397	84.707	15.151	463.604	84.603	20.523	475.040	110.484	19.795	499.862	108.532	15.892	475.832	136.326	25.858	469.707	164.527	30.823	437.832	115.751	28.331	429.504	73.387	27.923	416.790	121.713	16.960	390.377	161.625	25.006	418.532	206.143	17.543	349.603	185.606	17.349	335.522	144.124	9.883
659	18.264	457.028	41.882	11.120	496.839	27.590	13.679	497.656	62.046	14.348	486.527	84.636	13.822	463.627	84.570	18.250	475.004	110.505	16.886	499.929	108.549	15.216	475.854	136.251	22.886	469.317	164.567	23.432	437.824	115.734	19.908	429.589	73.694	23.500	416.629	121.866	17.018	390.404	161.564	43.284	418.607	206.193	45.613	349.596	185.629	32.192	335.548	143.637	30.117
660	17.843	457.026	41.779	9.848	496.991	27.674	13.946	497.563	62.021	14.261	486.491	84.585	13.959	463.634	84.612	16.886	474.946	110.514	15.568	499.935	108.570	15.588	475.787	136.227	22.188	469.097	164.465	20.127	437.792	115.416	16.554	429.601	73.580	20.595	416.554	121.990	18.138	390.362	161.595	55.403	418.627	206.241	53.081	349.670	185.532	38.657	335.514	143.712	30.078
661	15.935	456.984	41.684	8.680	497.066	27.759	13.705	497.511	62.039	13.113	486.515	84.494	13.130	463.604	84.589	15.705	474.939	110.501	14.318	499.929	108.562	15.010	475.810	136.133	20.275	468.964	164.486	16.127	437.786	115.005	13.888	429.603	73.358	17.814	416.497	121.952	18.089	390.372	161.548	57.034	418.762	206.178	48.495	349.663	185.428	39.459	335.526	143.755	25.423
662	19.412	457.103	41.854	12.246	496.828	27.737	16	497.622	62.084	16.652	486.515	84.665	15.644	463.584	84.725	17.864	474.943	110.446	18	499.852	108.545	15.814	475.799	136.231	23.012	469.324	164.501	14.623	437.779	114.788	12.588	429.592	73.154	16.369	416.550	121.904	18.640	390.367	161.619	56.392	418.912	206.089	43.457	349.628	185.400	40.680	335.509	143.700	22.456
663	25.324	457.067	41.949	16.123	496.658	27.887	17.714	497.741	62.142	20.017	486.406	84.817	17.267	463.585	84.740	23.909	475.057	110.473	22.841	499.851	108.529	17.922	475.864	136.363	30.617	469.677	164.526	40.732	437.855	115.192	38.088	429.503	73.038	31.135	416.780	121.524	18.138	390.376	161.561	69.886	418.983	206.092	57.758	349.524	185.576	48.140	335.503	143.627	35.395
664	22.745	457.033	41.879	12.235	496.947	27.613	15.161	497.674	62.117	17.313	486.545	84.779	14.815	463.643	84.633	19	475.026	110.488	19.023	499.833	108.536	16.510	475.885	136.371	25.784	469.235	164.557	30.409	437.839	115.616	27.200	429.677	73.605	26.182	416.625	121.858	16.858	390.380	161.600	67.466	419.081	206.058	59.495	349.542	185.515	48.605	335.511	143.591	28.452
665	21.731	457.029	41.700	11.129	497.034	27.558	14.804	497.676	62.138	15.878	486.514	84.737	14.171	463.638	84.673	17.523	474.980	110.502	16.659	499.931	108.541	16.431	475.871	136.291	24.164	469.058	164.457	24.073	437.811	115.516	20.662	429.675	73.770	23.018	416.528	121.960	17.480	390.399	161.562	67.136	419.208	206.018	55.914	349.531	185.447	49.750	335.503	143.568	25.331
666	19.954	457.036	41.575	10.056	497.108	27.669	14.857	497.622	62.012	14.635	486.530	84.573	13.952	463.606	84.620	16.227	474.937	110.474	15.955	499.921	108.520	16.853	475.858	136.230	22.793	468.862	164.433	19.395	437.795	114.969	17.250	429.556	73.560	20.858	416.490	121.950	18.556	390.411	161.540	64.642	419.364	205.996	53.070	349.514	185.415	51.017	335.491	143.564	22.331
667	19.782	457.023	41.559	9.560	497.091	27.767	15.464	497.572	62.059	14.774	486.559	84.487	15.137	463.679	84.714	17.318	474.913	110.469	16.455	499.986	108.572	17.824	475.794	136.144	22.824	468.756	164.434	17.991	437.820	114.820	16.388	429.577	73.355	19.325	416.559	122.025	20.289	390.420	161.542	65.074	419.385	205.984	51.527	349.570	185.371	53.977	335.486	143.470	20.637
668	18.097	456.997	41.655	9.070	497.193	27.916	15.188	497.606	61.962	13.922	486.531	84.441	15.075	463.647	84.600	16.682	474.896	110.462	15.455	499.916	108.566	17.216	475.782	136.136	21.392	468.764	164.487	16.086	437.797	114.906	14.565	429.607	73.164	17.299	416.589	121.841	20.400	390.375	161.575	58.034	419.390	205.987	43.156	349.555	185.379	50.971	335.496	143.455	18.765
669	13.699	457.015	41.693	7.114	497.151	27.938	12.152	497.533	61.983	11.078	486.565	84.384	12.116	463.618	84.551	12.818	474.913	110.508	12.045	499.918	108.540	13.853	475.745	136.076	16.722	468.671	164.560	12.136	437.839	114.716	10.819	429.599	73.008	13.066	416.677	121.754	16.831	390.366	161.583	44	419.329	206.024	32.823	349.586	185.440	40.581	335.482	143.359	13.730
670	13.162	457.011	41.820	6.935	497.160	27.791	12.589	497.545	61.952	10.687	486.589	84.329	12.185	463.580	84.576	12.591	474.889	110.534	12.114	499.995	108.533	13.961	475.761	136.118	16.114	468.676	164.590	11.655	437.790	114.680	10.458	429.641	72.945	12.391	416.764	121.725	17.080	390.382	161.545	41.500	419.310	206.023	30.070	349.659	185.421	38.901	335.491	143.369	12.851
671	21.685	457.267	41.987	13.818	496.515	27.887	17.429	497.670	62.043	19.435	486.380	84.753	16.904	463.593	84.767	23.114	475.095	110.427	22.977	499.774	108.538	16.402	475.879	136.438	27.812	469.781	164.549	25.941	437.771	115.386	22.435	429.839	72.765	20.883	416.831	121.164	17.067	390.384	161.539	37.932	419.221	206.028	26.694	349.663	185.431	36.244	335.489	143.308	12.804
672	23.074	457.026	42.004	12.903	496.697	27.849	15.804	497.648	62.160	17.783	486.421	84.750	16.377	463.565	84.672	22.386	475.070	110.460	20.568	499.892	108.520	17.029	475.899	136.412	27.654	469.573	164.528	33.700	437.852	115.609	34.423	429.369	73.235	28.215	416.763	121.670	16.991	390.395	161.590	35.830	419.113	206.059	24.306	349.644	185.507	34.233	335.488	143.251	11.936
673	21.875	456.941	41.788	10.824	496.986	27.592	14.821	497.634	62.116	17.113	486.422	84.759	15.411	463.584	84.671	21.114	475.046	110.548	18.523	499.876	108.582	16.647	475.901	136.380	25.127	469.238	164.458	26.723	437.841	115.598	25.338	429.568	73.691	24.712	416.583	121.971	16.987	390.354	161.558	34.653	419.050	206.052	23.468	349.618	185.457	32.785	335.487	143.323	11.203
674	19.787	457.006	41.646	9.191	497.074	27.701	14.277	497.619	62.061	15.330	486.438	84.574	14.507	463.637	84.652	18.727	475.038	110.560	16.568	499.942	108.583	16.971	475.885	136.317	22.358	468.987	164.461	20.991	437.806	115.467	19.227	429.682	73.721	21.091	416.494	122.013	17.440	390.375	161.567	33.710	418.984	206.059	22.962	349.587	185.485	31.250	335.491	143.350	11.189
675	19.495	457.091	41.549	9.211	497.131	27.752	14.884	497.596	61.975	15.009	486.510	84.567	14.849	463.665	84.622	18.295	474.946	110.511	15.682	499.971	108.572	17.480	475.846	136.233	22.210	468.857	164.495	18.959	437.833	115.212	17.338	429.620	73.551	19.942	416.527	121.904	19.027	390.405	161.531	34.830	418.875	206.078	26.360	349.715	185.463	31.570	335.489	143.336	11.964
676	18.167	457.050	41.581	8.654	497.136	27.786	15.054	497.592	61.999	14.157	486.541	84.518	14.445	463.554	84.615	16.841	474.922	110.491	15.045	499.959	108.543	17.265	475.764	136.175	21.065	468.758	164.513	16.450	437.831	114.763	14.919	429.659	73.329	17.799	416.590	121.917	19.422	390.446	161.517	35.045	418.885	206.118	35.210	349.602	185.487	31.593	335.507	143.395	12.142
677	30.769	457.174	41.836	19.748	496.620	27.844	21.929	497.622	62.164	25.191	486.398	84.778	21.048	463.659	84.739	29.909	475.085	110.464	27.864	499.858	108.569	22.520	475.898	136.504	37.778	469.719	164.568	51.077	437.799	115.170	47.415	429.761	73.051	38.471	416.824	121.438	21.160	390.422	161.535	59.324	418.728	206.177	58.360	349.624	185.610	43.424	335.530	143.380	39.310
678	26.838	457.048	41.694	14.947	496.816	27.599	17.911	497.620	62.151	20.209	486.466	84.754	17.671	463.628	84.721	26.136	475.056	110.450	23.523	499.956	108.524	19.784	475.904	136.413	31.407	469.354	164.522	39.136	437.842	115.322	36.358	429.803	73.523	33.558	416.672	121.890	19.129	390.443	161.503	66.614	418.569	206.237	65.565	349.548	185.616	47.052	335.518	143.507	34.203
679	24.894	457.047	41.657	12.639	496.973	27.636	17.107	497.680	62.175	18.296	486.537	84.693	16.733	463.628	84.672	22.659	475.023	110.489	19.455	499.927	108.538	19.304	475.871	136.396	28.679	469.039	164.519	30.855	437.819	115.502	26.800	429.822	73.762	29.602	416.591	121.897	19.204	390.436	161.483	69.761	418.689	206.165	61.855	349.617	185.461	46.616	335.502	143.495	29.904
680	22.644	457.068	41.519	10.871	497.165	27.579	16.295	497.609	62.079	16.826	486.541	84.621	15.815	463.601	84.625	20.455	474.951	110.518	17.841	499.946	108.552	18.716	475.856	136.242	26.235	468.936	164.494	24.355	437.813	115.252	20.931	429.736	73.697	24.770	416.498	121.873	19.524	390.455	161.532	65.528	418.954	206.095	56.183	349.531	185.431	45.866	335.489	143.427	24.658
681	22.014	457.076	41.469	10.977	497.061	27.751	17.643	497.660	62.031	18.070	486.402	84.583	16.945	463.576	84.617	20.023	474.913	110.505	17.932	499.984	108.540	19.559	475.810	136.211	26.090	468.836	164.491	21.923	437.799	114.873	19.031	429.716	73.458	23.745	416.485	121.947	21.636	390.444	161.461	65.585	419.151	206.037	52.624	349.495	185.375	47.930	335.493	143.436	23.915
682	19.259	457.093	41.570	9.833	497.145	27.768	16.500	497.618	62.042	16.043	486.439	84.427	15.582	463.612	84.567	19.182	474.926	110.485	16.659	499.957	108.577	18.441	475.794	136.145	22.877	468.770	164.518	18.523	437.788	114.843	16.092	429.693	73.229	19.894	416.578	121.907	20.844	390.452	161.479	58.966	419.268	206.022	44.505	349.547	185.409	44.064	335.498	143.379	20.840
683	18.014	456.957	41.688	9.188	497.103	27.887	16.330	497.543	61.942	14.783	486.493	84.417	15.534	463.601	84.578	17.159	474.911	110.511	16.023	499.962	108.547	18.265	475.797	136.087	21.941	468.754	164.572	16.873	437.811	114.766	14.473	429.624	73.110	17.796	416.677	121.876	21.111	390.465	161.507	54.892	419.281	206.005	39.866	349.625	185.412	41.849	335.492	143.444	18.313
684	16.287	456.956	41.803	8.525	497.103	27.792	15.679	497.591	61.936	13.783	486.527	84.301	14.966	463.572	84.566	16.636	474.914	110.532	14.364	499.987	108.541	18.196	475.828	136.114	20.191	468.774	164.648	15.336	437.791	114.819	13.188	429.636	72.959	16.058	416.776	121.781	20.551	390.486	161.515	49.773	419.192	206.009	34.570	349.553	185.363	39.872	335.517	143.277	16.324
685	24.144	457.150	41.954	16.809	496.618	27.778	20.812	497.642	62.084	23.122	486.319	84.708	20.116	463.452	84.793	25.318	475.059	110.440	25.432	499.802	108.560	20.529	475.772	136.378	30.293	469.689	164.571	22.023	437.765	115.160	18.754	429.866	72.669	19.828	416.809	121.475	20.947	390.472	161.590	45.125	419.176	206.025	31.312	349.611	185.435	36.721	335.511	143.319	14.669
686	26.616	457.067	41.909	17.109	496.632	27.790	20.250	497.696	62.178	22.087	486.387	84.723	19.377	463.520	84.626	26.932	475.026	110.481	24.864	499.912	108.508	21.980	475.893	136.504	33.531	469.580	164.574	46.009	437.824	115.311	49.815	429.551	73.075	36.036	416.834	121.625	20.760	390.351	161.576	41.778	419.091	206.048	28.414	349.514	185.459	33.791	335.518	143.365	13.598
687	24.898	456.979	41.813	14.065	496.921	27.603	18.652	497.677	62.121	19.322	486.505	84.678	17.890	463.630	84.658	24.545	475.007	110.488	21.909	499.946	108.581	21.020	475.966	136.483	29.694	469.285	164.544	35.382	437.815	115.600	38.562	429.590	73.569	31.668	416.670	121.858	21.262	390.358	161.559	39.381	419.002	206.058	26.237	349.604	185.450	31.773	335.500	143.491	13.238
688	23.241	456.994	41.703	12.891	497.009	27.494	18.375	497.675	62.138	18.609	486.434	84.600	17.568	463.641	84.630	23.977	474.997	110.456	20.932	499.928	108.508	21.716	475.907	136.417	27.636	469.080	164.498	30.086	437.831	115.464	28.515	429.737	73.779	28.664	416.592	121.806	30.444	390.306	161.760	38.517	418.925	206.088	27.758	349.701	185.404	31.407	335.513	143.537	13.779
689	19.815	457.024	41.617	10.311	497.009	27.686	16.438	497.645	62.074	15.783	486.479	84.545	15.500	463.621	84.635	20.886	475.038	110.492	17.500	499.955	108.534	19.618	475.865	136.397	23.716	468.963	164.545	22.532	437.805	115.334	20.585	429.639	73.645	23.175	416.534	121.885	38.360	390.189	161.845	35.835	418.875	206.088	24.586	349.667	185.455	28.610	335.512	143.562	12.523
690	19.810	456.992	41.688	10.886	497.022	27.772	17.223	497.701	61.999	16.287	486.513	84.456	16.089	463.607	84.586	20.023	475.010	110.490	17.886	499.957	108.504	19.520	475.861	136.289	23.222	468.930	164.543	19.214	437.766	115.023	17.715	429.622	73.422	20.781	416.587	121.929	45.769	390.074	161.829	36.091	418.782	206.098	25.167	349.646	185.522	27.994	335.477	143.725	13.085
691	32.236	457.107	41.882	19.997	496.570	27.872	22.179	497.717	62.115	26.417	486.320	84.809	21.781	463.530	84.718	32.364	475.107	110.451	30.909	499.867	108.545	25.588	475.968	136.662	38.506	469.670	164.513	56.323	437.803	115.229	49.277	429.687	73.205	41.139	416.841	121.550	48.649	389.950	161.837	36.261	418.735	206.112	25.161	349.547	185.492	27.337	335.476	143.889	13.274
692	31.736	456.974	41.789	16.985	496.902	27.589	20.554	497.677	62.109	23.826	486.367	84.729	20.466	463.618	84.705	30.341	475.037	110.474	26.955	499.902	108.512	23.961	475.952	136.429	34.772	469.343	164.486	48.268	437.822	115.244	39.465	429.761	73.703	38.493	416.682	121.884	50.124	389.944	161.824	36.381	418.652	206.105	26.973	349.499	185.531	26.483	335.468	143.935	13.584
693	27.671	456.988	41.672	14.331	497.023	27.551	18.071	497.683	62.060	20.722	486.434	84.718	18.103	463.639	84.661	26.886	475.051	110.493	23.250	499.919	108.578	21.471	475.899	136.400	29.812	469.085	164.477	36.036	437.806	115.337	27.923	429.731	73.819	31.350	416.553	121.879	55.564	389.920	161.839	34.381	418.624	206.134	26.538	349.628	185.533	24.343	335.496	144.089	13.043
694	21.116	457.051	41.585	10.672	497.082	27.586	15.661	497.604	62.054	16.661	486.504	84.631	14.904	463.650	84.646	21.318	475.021	110.484	18.273	499.928	108.565	18.324	475.891	136.318	22.907	468.928	164.481	23.923	437.798	115.027	19.077	429.556	73.632	23.526	416.516	121.803	49.849	389.888	161.882	29.443	418.627	206.124	22.274	349.700	185.536	20.483	335.476	144.191	11.377
695	18.301	457.032	41.533	8.877	497.058	27.688	14.179	497.634	61.976	14.565	486.494	84.576	13.979	463.609	84.572	18.386	474.951	110.486	15.886	499.955	108.557	17.225	475.891	136.249	20.130	468.856	164.495	18.714	437.798	114.806	15.573	429.541	73.467	19.504	416.516	121.816	47.164	389.880	161.901	28.523	418.641	206.130	21.516	349.761	185.560	19.593	335.500	144.246	11.256
696	16.333	457.067	41.585	8.059	497.080	27.824	13.741	497.631	61.965	13.287	486.537	84.493	13.240	463.631	84.608	16.841	474.960	110.495	14.818	499.934	108.529	16.588	475.840	136.309	18.892	468.693	164.509	16.236	437.777	114.594	13.388	429.560	73.241	16.310	416.615	121.844	48.542	389.908	161.886	28.057	418.637	206.135	21.366	349.417	185.611	18.942	335.502	144.224	10.918
697	15.139	457.011	41.739	7.510	497.152	27.791	13.812	497.613	61.985	12.365	486.530	84.383	13.288	463.605	84.548	14.909	474.889	110.517	14.159	499.904	108.600	17.569	475.915	136.417	17.556	468.673	164.595	14.350	437.785	114.679	12.192	429.613	73.034	14.934	416.677	121.830	50.778	389.875	161.905	27.676	418.577	206.118	20.532	349.555	185.627	18.826	335.510	144.289	10.989
698	14.144	456.977	41.795	7.375	497.124	27.866	13.473	497.549	61.972	11.643	486.542	84.349	13.048	463.543	84.574	14.795	474.876	110.484	13.273	499.986	108.612	17.206	475.854	136.332	16.784	468.707	164.629	13.486	437.783	114.687	11.404	429.629	72.937	13.927	416.769	121.813	49.760	389.882	161.926	27.875	418.536	206.106	20.237	349.496	185.558	18.407	335.503	144.396	11.221
699	14.111	456.928	41.913	7.478	497.121	27.859	13.759	497.620	61.888	12.026	486.525	84.248	12.973	463.547	84.567	14.159	474.907	110.527	13.023	499.951	108.553	16.471	475.851	136.233	16.765	468.619	164.641	13.055	437.815	114.634	10.996	429.612	72.885	13.230	416.837	121.787	48.920	389.847	161.916	28.233	418.521	206.133	21.591	349.658	185.484	18.105	335.506	144.381	11.797
700	25.528	457.093	41.982	16.809	496.496	27.824	20.527	497.667	62.108	22.052	486.422	84.775	19.801	463.616	84.697	27.795	475.063	110.483	27.500	499.909	108.530	21.176	475.868	136.529	34.306	469.733	164.531	45.668	437.797	115.182	41.600	429.767	72.862	33.496	416.869	121.211	54.098	389.876	161.918	29.858	418.467	206.126	21.220	349.628	185.563	18.669	335.495	144.507	13.406
701	25.819	457.013	41.923	13.818	496.803	27.638	18.518	497.642	62.150	20.670	486.452	84.792	19.226	463.612	84.667	24.841	475.039	110.507	24.250	499.942	108.533	21.059	475.892	136.553	31.556	469.424	164.511	41.791	437.846	115.413	40.458	429.764	73.377	34.204	416.708	121.710	55.507	389.860	161.914	30.449	418.462	206.127	21.688	349.770	185.621	18.785	335.508	144.580	13.121
702	24.134	457.003	41.782	12.279	497.061	27.495	17.875	497.677	62.092	18.635	486.487	84.675	18.267	463.643	84.679	22.386	474.990	110.507	22.045	499.941	108.532	21.725	475.913	136.526	28.552	469.178	164.512	34.441	437.828	115.619	29.112	429.787	73.750	30.095	416.592	121.908	54.284	389.845	161.903	31.722	418.482	206.112	31.151	349.680	185.612	22.279	335.541	144.163	14.758
703	22.981	457.033	41.698	10.581	497.095	27.666	16.946	497.590	62.068	17.148	486.492	84.530	16.993	463.654	84.649	20.500	474.985	110.536	19.523	499.950	108.599	20.255	475.896	136.377	25.685	468.981	164.440	26.159	437.795	115.279	22.727	429.846	73.726	25.474	416.504	122.042	53.658	389.872	161.911	60.614	418.561	206.221	63.016	349.595	185.629	38.942	335.523	143.866	39.491
704	16.250	457.003	41.675	7.695	497.123	27.797	13.027	497.602	62.034	12.235	486.458	84.525	12.815	463.649	84.581	15.523	474.950	110.541	14.318	500.013	108.550	15.637	475.828	136.336	18.722	468.830	164.466	17.245	437.809	115.163	15.023	429.714	73.491	17.350	416.509	121.939	43.893	389.863	161.898	59.080	418.438	206.231	50.366	349.612	185.461	33.477	335.514	143.844	28.555
705	24.745	457.187	41.886	14.924	496.491	27.895	17.152	497.660	62.127	19.835	486.361	84.727	17.342	463.592	84.802	24.295	475.120	110.433	24.682	499.860	108.537	17.020	475.892	136.512	29.389	469.734	164.527	38.059	437.783	115.113	32.438	429.713	72.948	27.697	416.814	121.385	43.462	389.861	161.916	60.420	418.547	206.169	43.989	349.522	185.412	32.535	335.526	143.787	23.135
706	24.639	457.002	41.890	12.519	496.770	27.737	15.446	497.623	62.130	17.130	486.402	84.755	15.260	463.602	84.614	20.477	475.054	110.477	21.568	499.937	108.513	16.176	475.887	136.444	26.614	469.493	164.445	34.532	437.825	115.234	28.604	429.624	73.488	26.734	416.716	121.782	41.600	389.855	161.915	71.034	418.925	206.055	46.801	349.502	185.509	33.936	335.512	143.727	33.623
707	22.319	457.034	41.725	9.962	496.985	27.647	13.786	497.684	62.157	14.574	486.508	84.676	13.849	463.673	84.681	16.864	475.029	110.501	18.273	499.932	108.562	15.127	475.876	136.386	22.985	469.140	164.421	25.532	437.850	115.381	19.696	429.698	73.728	22.113	416.593	121.825	38.844	389.862	161.902	69.182	419.121	206.015	53.796	349.557	185.582	42.279	335.507	143.661	29.584
708	18.167	457.018	41.567	7.604	497.101	27.728	11.866	497.675	62.097	11.757	486.498	84.664	11.452	463.648	84.664	14	474.988	110.445	14.386	499.856	108.533	13.284	475.840	136.331	18.426	468.988	164.376	17.495	437.808	115.024	14.712	429.717	73.722	16.686	416.511	121.839	34.671	389.861	161.904	68.170	419.208	205.996	47.371	349.601	185.485	39.221	335.491	143.589	30.217
709	16.847	456.988	41.547	7.299	497.181	27.805	12.027	497.660	62.059	11.617	486.503	84.527	11.568	463.628	84.629	13.591	474.910	110.532	13.523	499.923	108.531	13.412	475.863	136.250	17.571	468.851	164.450	14.791	437.797	114.781	12.858	429.650	73.480	15.248	416.570	121.795	34.893	389.863	161.899	67.665	419.379	205.970	43.946	349.566	185.422	39.721	335.489	143.616	26.719
710	15.264	457.009	41.552	6.830	497.132	27.724	11.857	497.579	61.954	10.878	486.532	84.434	11.301	463.640	84.555	12.614	474.915	110.526	13.159	499.990	108.538	13.461	475.833	136.161	16.549	468.797	164.501	13.136	437.792	114.750	11.723	429.651	73.291	13.693	416.598	121.917	35.067	389.882	161.894	65.381	419.451	205.950	40.333	349.585	185.390	40.169	335.497	143.510	23.011
711	14.583	457.008	41.555	6.771	497.153	27.821	12.473	497.556	61.940	11.183	486.547	84.394	12.055	463.600	84.524	13.159	474.835	110.480	12.705	499.977	108.570	13.951	475.776	136.141	16.747	468.701	164.492	12.936	437.807	114.741	11.358	429.650	73.128	13.661	416.702	121.922	36.342	389.860	161.901	65.159	419.538	205.953	38.554	349.599	185.370	41.983	335.510	143.520	20.747
712	14.560	457.007	41.736	7.252	497.115	27.895	13.321	497.614	61.960	11.583	486.541	84.307	12.986	463.550	84.527	14.364	474.883	110.513	13.477	499.994	108.616	15.265	475.784	136.145	17.741	468.601	164.575	13.355	437.852	114.707	11.442	429.591	72.979	13.967	416.780	121.801	37.724	389.849	161.876	64.210	419.508	205.964	36.575	349.531	185.417	43.971	335.506	143.465	19.552
713	28.181	457.126	41.990	18.399	496.418	27.765	20.634	497.627	62.032	24.148	486.349	84.648	21.062	463.516	84.806	29.227	475.120	110.492	28.932	499.864	108.548	21.353	475.868	136.509	33.512	469.779	164.630	46.218	437.798	115.214	41.454	429.770	72.877	33.967	416.938	121.296	39.911	389.888	161.906	63.869	419.505	205.975	37	349.491	185.412	46.186	335.497	143.406	19.527
714	24.875	456.946	41.930	13.991	496.704	27.678	16.554	497.712	62.113	19.522	486.387	84.774	17.116	463.555	84.595	22.545	475.014	110.524	22.318	499.952	108.546	18.324	475.917	136.430	28.201	469.454	164.619	37.359	437.869	115.374	36.688	429.623	73.373	31.518	416.775	121.848	33.782	389.883	161.898	51.438	419.429	205.979	29.866	349.620	185.441	38.942	335.505	143.354	15.320
715	20.657	456.990	41.776	10.537	496.975	27.607	14.241	497.660	62.092	16.322	486.435	84.811	14.486	463.582	84.591	18.091	475.027	110.537	17.136	499.945	108.537	16.284	475.906	136.442	23.426	469.083	164.524	24.759	437.827	115.290	23.300	429.619	73.744	24.774	416.601	121.954	29.249	389.896	161.867	42.040	419.385	205.994	25.419	349.612	185.502	33.285	335.508	143.346	12.594
716	18.583	456.988	41.656	8.686	497.069	27.686	13.554	497.623	62.066	14.696	486.419	84.655	13.247	463.564	84.643	15.932	474.953	110.506	15.636	499.944	108.564	15.647	475.893	136.380	20.772	468.951	164.501	18.986	437.812	114.984	17.492	429.659	73.693	20.752	416.466	121.974	27.444	389.894	161.881	39.409	419.310	206.010	24.478	349.427	185.508	31.349	335.512	143.334	11.420
717	16.519	457.032	41.611	7.408	497.134	27.689	12.446	497.561	62.039	13.391	486.444	84.584	12.144	463.595	84.595	13.955	474.917	110.541	13.886	499.970	108.555	14.667	475.847	136.262	18.880	468.789	164.463	15.818	437.826	114.904	14.223	429.593	73.552	17.332	416.513	121.960	26.031	389.955	161.887	35.960	419.188	206.032	22.731	349.623	185.457	29.576	335.514	143.293	10.900
718	14.880	456.981	41.610	7.035	497.082	27.864	12.429	497.606	61.990	12.600	486.497	84.573	12.144	463.607	84.591	13.318	474.941	110.485	13.591	500.021	108.524	14.412	475.853	136.199	17.673	468.752	164.497	14.014	437.776	114.981	12.238	429.633	73.263	15.055	416.576	121.947	25.271	389.940	161.828	33.972	419.076	206.035	22.796	349.408	185.451	28.587	335.498	143.273	10.520
719	13.185	457.001	41.705	6.399	497.175	27.847	11.670	497.553	61.935	11.478	486.536	84.420	11.575	463.602	84.610	11.977	474.884	110.540	11.818	499.986	108.566	13.755	475.832	136.212	15.861	468.745	164.546	12.400	437.811	114.969	10.731	429.552	73.103	13.102	416.640	121.868	23.111	389.976	161.828	30.920	419.026	206.071	22.177	349.341	185.424	26.163	335.488	143.314	9.961
720	12.852	456.922	41.875	6.947	497.183	27.891	12.098	497.591	61.938	11.200	486.526	84.340	12.041	463.620	84.506	12.886	474.888	110.465	12.023	499.902	108.561	14.039	475.768	136.177	15.670	468.676	164.569	11.991	437.804	114.796	10.435	429.612	72.982	12.639	416.754	121.809	22.209	390.055	161.835	29.392	418.962	206.077	20.866	349.614	185.460	25.110	335.504	143.389	10.441
721	11.481	456.863	41.967	6.173	497.113	27.956	11.134	497.536	61.934	10.096	486.552	84.330	11.096	463.589	84.544	12.136	474.882	110.470	10.727	499.947	108.510	12.971	475.768	136.100	14.389	468.551	164.588	10.768	437.826	114.717	9.373	429.645	72.899	11.252	416.821	121.802	20.378	390.021	161.816	27.131	418.902	206.086	20.452	349.539	185.523	22.779	335.518	143.443	9.989
722	19.995	457.222	42.003	13.273	496.380	27.965	15.893	497.600	62.052	18.417	486.410	84.658	15.253	463.454	84.743	20.477	475.104	110.447	20.750	499.803	108.557	16.382	475.884	136.601	25.827	469.747	164.528	33.918	437.766	115.312	29.296	429.666	72.854	24.891	416.883	121.218	19.142	390.079	161.743	25.614	418.790	206.094	19.806	349.455	185.511	21.872	335.508	143.468	9.836
723	21.769	456.919	42.029	12.088	496.725	27.690	15.250	497.651	62.098	16.287	486.422	84.688	14.795	463.539	84.636	19.227	475.051	110.499	18.159	499.933	108.515	17.059	475.950	136.536	26.515	469.269	164.550	32.109	437.854	115.488	28.473	429.665	73.427	25.949	416.763	121.709	18.844	390.099	161.706	25.591	418.691	206.083	20.237	349.399	185.543	20.977	335.503	143.596	10.121
724	20.935	456.922	41.895	9.771	496.952	27.530	14.321	497.642	62.091	14.365	486.465	84.636	13.507	463.634	84.633	17.136	474.986	110.489	16.977	499.900	108.535	16.873	475.925	136.523	24.898	468.804	164.543	24.945	437.833	115.442	20.727	429.805	73.704	23.120	416.586	121.856	18.413	390.142	161.693	25.330	418.684	206.110	20.898	349.628	185.556	20.983	335.534	143.508	10.295
725	17.926	456.963	41.718	8.097	497.101	27.581	13.286	497.548	62.030	13.174	486.450	84.673	12.178	463.640	84.601	14.886	474.971	110.474	14.295	499.933	108.535	15.794	475.926	136.476	21.244	468.797	164.428	18.650	437.850	115.186	15.342	429.758	73.538	18.420	416.583	121.942	17.564	390.210	161.663	39.165	418.565	206.203	42.608	349.617	185.672	31.093	335.527	143.493	28.847
726	16.338	456.997	41.637	7.273	497.104	27.815	12.830	497.630	62.014	11.983	486.524	84.481	11.870	463.622	84.651	15.273	474.978	110.502	13.227	499.963	108.521	15.294	475.877	136.389	19.438	468.884	164.445	16.105	437.823	115.178	12.712	429.629	73.397	16.266	416.560	121.982	17.556	390.216	161.601	48.517	418.508	206.206	49.086	349.577	185.551	34.686	335.519	143.501	28.587
727	22.250	457.158	41.748	14.170	496.470	27.887	16.473	497.513	62.072	19.957	486.366	84.800	16.342	463.512	84.856	22.591	475.102	110.469	21.909	499.825	108.524	16.922	475.926	136.632	27.556	469.736	164.437	26.255	437.789	115.338	22.477	429.705	72.887	21.558	416.712	121.521	16.747	390.228	161.630	47.403	418.714	206.116	44.274	349.528	185.435	34.122	335.510	143.506	24.687
728	22.986	456.971	41.743	12.903	496.640	27.718	15.348	497.657	62.135	17.504	486.356	84.792	14.911	463.588	84.697	21.477	475.065	110.495	19.159	499.916	108.534	17.020	475.948	136.598	26.361	469.496	164.517	34.023	437.849	115.438	33.912	429.654	73.356	27.179	416.785	121.814	16.084	390.279	161.585	43.301	419.006	206.053	38.704	349.518	185.380	33.395	335.507	143.427	19.900
729	22.102	456.983	41.675	10.915	496.931	27.592	15.107	497.639	62.136	16.522	486.442	84.771	14.445	463.665	84.702	19.750	475.037	110.510	17.227	499.976	108.594	17.235	475.944	136.474	24.525	469.244	164.475	27.200	437.840	115.597	24.912	429.778	73.724	24.420	416.635	121.891	16.613	390.336	161.551	42.250	419.093	206.006	35.468	349.555	185.386	34.349	335.519	143.465	17.352
730	20.435	457.074	41.547	9.411	497.097	27.661	14.759	497.563	62.100	14.774	486.504	84.630	15.110	463.589	84.739	18.432	474.947	110.457	14.932	499.946	108.542	16.755	475.925	136.375	22.250	469.040	164.476	21.605	437.786	115.336	19.515	429.712	73.751	20.949	416.517	121.903	17.076	390.362	161.561	40.500	419.133	205.999	33.866	349.542	185.318	33.605	335.499	143.389	15.480
731	18.028	457.012	41.512	8.199	497.051	27.617	13.929	497.666	62.083	13.278	486.506	84.543	13.610	463.702	84.665	15.886	474.938	110.512	13.886	499.959	108.544	15.608	475.845	136.293	19.923	468.948	164.449	17.214	437.771	115.036	15.315	429.588	73.503	17.905	416.533	121.907	16.884	390.365	161.578	37.602	419.073	206.018	30.871	349.524	185.437	32.070	335.484	143.388	13.776
732	20.472	457.158	41.713	11.229	496.879	27.748	15.786	497.661	62.035	15.670	486.505	84.646	15.438	463.512	84.729	17.750	474.960	110.465	16.818	499.905	108.508	16.206	475.832	136.302	22.130	469.204	164.477	16.282	437.773	114.981	14.708	429.717	73.275	16.905	416.585	121.787	17.440	390.363	161.564	36.097	419.078	206.044	27.833	349.549	185.459	31.355	335.482	143.324	12.829
733	28.843	457.060	41.937	16.686	496.630	27.923	19.696	497.642	62.151	20.478	486.369	84.832	18.568	463.508	84.687	25.136	475.066	110.509	22.932	499.898	108.558	18.569	475.852	136.415	32.340	469.514	164.475	44.259	437.821	115.145	42.188	429.557	73.196	33.022	416.770	121.549	18.213	390.407	161.540	36.102	418.961	206.058	27.011	349.683	185.482	31	335.495	143.408	12.683
734	29.042	457.029	41.790	14.748	496.974	27.618	19.009	497.679	62.175	20.235	486.404	84.757	18.562	463.609	84.642	25.864	475.014	110.435	22.591	499.930	108.572	20.078	475.901	136.466	31.380	469.225	164.490	36.541	437.799	115.355	33.573	429.598	73.594	31.584	416.634	121.835	19.440	390.423	161.562	36.903	418.902	206.064	26.812	349.648	185.516	31.820	335.494	143.363	13.459
735	26.870	457.039	41.620	12.484	497.066	27.598	18.446	497.654	62.157	18.443	486.463	84.599	17.788	463.665	84.621	22.682	474.983	110.504	20.773	499.934	108.565	19.696	475.868	136.364	29.830	469.077	164.488	30.527	437.851	115.409	25.346	429.592	73.731	27.704	416.528	121.865	20.102	390.374	161.543	36.938	418.832	206.067	29.742	349.526	185.539	31.785	335.487	143.414	13.313
736	24.718	457.035	41.523	10.891	497.139	27.633	17.545	497.644	62.049	17.435	486.483	84.607	17.212	463.609	84.623	20.795	474.954	110.498	19.182	499.951	108.556	19.745	475.887	136.269	27.552	468.927	164.490	24.623	437.817	114.995	20.846	429.556	73.578	23.996	416.519	121.958	21.058	390.451	161.540	37.045	418.852	206.073	43.301	349.586	185.520	32.855	335.501	143.376	13.416
737	23.269	457.070	41.523	10.537	497.140	27.662	18.143	497.606	62.067	16.965	486.546	84.500	17.171	463.664	84.610	19.636	474.931	110.465	19.068	499.969	108.542	20.363	475.831	136.232	26.429	468.812	164.484	21.645	437.752	114.840	18.500	429.569	73.340	21.956	416.587	121.965	22.644	390.381	161.517	54.426	418.753	206.126	69.667	349.572	185.650	51.721	335.521	143.464	41.064
738	18.560	457.007	41.594	8.674	497.084	27.788	16.830	497.708	62.045	14.043	486.511	84.338	15.027	463.588	84.583	16.114	474.924	110.548	15.591	499.901	108.556	17.667	475.774	136.151	21.966	468.759	164.518	16.809	437.814	114.786	14.454	429.636	73.135	17.387	416.669	121.958	19.973	390.381	161.548	62.278	418.789	206.151	67.694	349.552	185.537	49.483	335.487	143.537	38.324
739	18.856	457.013	41.695	9.191	497.177	27.807	16.946	497.579	62.002	14.409	486.516	84.272	16.205	463.580	84.569	17.023	474.906	110.521	15.818	499.944	108.563	18.716	475.736	136.130	22.651	468.658	164.581	16.877	437.803	114.839	14.665	429.643	72.991	17.536	416.727	121.806	21.902	390.403	161.510	67.568	418.938	206.110	65.220	349.583	185.450	52.826	335.502	143.564	36.139
740	15.208	457.033	41.753	8.282	497.066	27.861	14.705	497.504	62.027	12.583	486.523	84.337	13.603	463.585	84.605	14.500	474.957	110.497	13.977	499.971	108.542	15.245	475.760	136.123	18.503	468.786	164.616	12.864	437.806	114.632	11.246	429.657	72.906	13.661	416.776	121.800	17.827	390.392	161.492	54.045	419.055	206.056	48.161	349.541	185.409	41.942	335.490	143.548	24.626
741	24.870	457.116	41.953	15.757	496.473	28.044	19.786	497.661	62.223	20.652	486.347	84.744	16.979	463.498	84.690	22.864	475.060	110.486	22.864	499.869	108.557	19.098	475.876	136.553	32.074	469.582	164.752	46.859	437.816	114.962	41.169	429.631	73.101	31.613	416.868	121.481	17.502	390.382	161.547	50.972	419.125	206.026	42.651	349.503	185.446	39.634	335.498	143.454	20.217
742	24.569	457.030	41.844	13.504	496.839	27.809	18.321	497.717	62.174	18.965	486.426	84.696	16.425	463.571	84.633	20.386	475.012	110.482	19.773	499.906	108.568	18.833	475.882	136.465	31.472	469.032	164.725	38.777	437.839	115.097	34.558	429.553	73.537	30.011	416.707	121.853	17.782	390.413	161.528	48.023	419.152	206.012	37.758	349.458	185.430	38.547	335.477	143.392	18.384
743	22.380	457.013	41.710	10.930	496.982	27.684	17.214	497.735	62.163	17.174	486.444	84.655	15.130	463.584	84.654	18.636	474.940	110.522	17.864	499.872	108.552	18.608	475.922	136.478	28.315	468.778	164.557	28.677	437.790	115.110	25.054	429.661	73.774	25.540	416.552	121.975	18.004	390.408	161.587	45.188	419.224	206.016	33.796	349.561	185.326	36.692	335.479	143.395	15.740
744	19.676	456.992	41.687	9.352	497.093	27.660	15.518	497.734	62.112	15.191	486.437	84.550	13.616	463.600	84.615	16.227	474.952	110.519	15.705	499.903	108.521	17.059	475.901	136.336	24.231	468.877	164.495	21.314	437.794	114.985	18.700	429.624	73.658	20.993	416.496	121.897	17.640	390.437	161.568	40.949	419.136	206.005	30.280	349.533	185.398	33.238	335.487	143.419	14.153
745	19.144	456.966	41.602	8.935	497.156	27.725	16.018	497.646	62.095	14.983	486.486	84.478	14.370	463.599	84.536	16.227	474.958	110.477	15.795	499.942	108.550	17.833	475.825	136.270	23.512	468.836	164.440	19.623	437.818	114.926	16.373	429.603	73.461	19.394	416.531	121.878	19.320	390.446	161.561	42.517	419.075	206.041	29.543	349.591	185.420	34.506	335.500	143.443	14.135
746	17.963	457.010	41.640	8.296	497.148	27.735	15.446	497.624	61.993	14.070	486.489	84.403	14.096	463.578	84.580	16.273	474.871	110.482	14.886	499.931	108.555	17.118	475.804	136.182	21.549	468.763	164.494	17.586	437.818	115.049	14.427	429.540	73.253	17.682	416.556	121.787	19.249	390.431	161.541	40.932	419.087	206.042	27.355	349.655	185.506	32.564	335.504	143.420	13.456
747	30.125	457.153	41.926	17.293	496.568	27.831	23.634	497.647	62.256	26.165	486.288	84.674	20.240	463.551	84.724	26.568	475.092	110.456	25.864	499.916	108.551	20.922	475.884	136.496	35.688	469.744	164.486	46.718	437.779	115.142	40.135	429.608	72.983	33.839	416.818	121.275	19.742	390.396	161.536	40.125	419.042	206.052	25.903	349.717	185.495	31.564	335.502	143.401	14.160
748	30.176	456.969	41.951	14.997	496.818	27.718	20.866	497.703	62.204	22.878	486.321	84.799	19.034	463.586	84.587	26.091	474.979	110.419	22.886	499.939	108.565	20.676	475.853	136.473	33.741	469.384	164.450	41.068	437.843	115.395	34.081	429.645	73.638	34.109	416.731	121.739	19.662	390.389	161.537	38.716	418.991	206.064	24.624	349.758	185.556	30.273	335.508	143.520	13.580
749	23.704	457.051	41.779	10.431	497.017	27.575	16.152	497.750	62.183	17.704	486.431	84.796	14.918	463.614	84.638	19.545	474.994	110.478	17.295	499.935	108.532	16.755	475.869	136.339	25.843	469.166	164.443	27.373	437.830	115.481	21.288	429.721	73.755	24.810	416.648	121.923	16.764	390.388	161.531	31.892	418.953	206.075	20.796	349.705	185.510	24.395	335.517	143.592	11.117
750	20.741	457.023	41.640	8.900	497.127	27.614	14.125	497.613	62.111	14.704	486.452	84.618	13.788	463.532	84.684	17.136	474.990	110.503	15.159	499.990	108.545	16.088	475.914	136.407	22.019	468.975	164.415	21.636	437.846	115.547	16.492	429.731	73.624	19.996	416.606	121.928	16.044	390.394	161.558	29.125	418.880	206.108	19.070	349.601	185.585	22.047	335.490	143.720	10.594
751	17.833	457.009	41.531	7.660	497.111	27.646	12.866	497.634	62.093	13.139	486.454	84.641	12.322	463.646	84.607	14.545	474.907	110.478	13.386	499.968	108.539	15.020	475.874	136.333	19.515	468.795	164.494	16.286	437.792	115.021	13.281	429.697	73.406	16.580	416.650	121.856	15.284	390.390	161.501	27.585	418.818	206.144	17.559	349.604	185.578	20.285	335.526	143.825	10.246
752	26.449	457.077	41.805	15.038	496.604	27.574	17.920	497.770	62.176	21.817	486.353	84.828	16.562	463.542	84.765	24.818	475.073	110.497	23.818	499.911	108.535	18.863	475.973	136.630	30.935	469.597	164.551	41.227	437.793	115.056	36.777	429.672	73.093	29.887	416.731	121.455	15.622	390.460	161.530	27.466	418.764	206.172	19.328	349.751	185.451	19.512	335.497	143.954	10.569
753	25.750	457.001	41.757	12.460	496.871	27.520	16.500	497.731	62.188	19.113	486.402	84.789	15.103	463.599	84.648	21.636	475.026	110.509	20.023	499.929	108.540	18.461	475.922	136.587	28.617	469.273	164.530	35.159	437.848	115.199	29.962	429.760	73.608	28.117	416.616	121.860	15.644	390.417	161.488	26.977	418.738	206.136	19.758	349.686	185.550	18.895	335.483	144.036	10.345
754	23.986	457.004	41.619	10.660	496.965	27.378	15.812	497.732	62.144	17.948	486.391	84.793	14.664	463.588	84.692	19.159	474.984	110.525	17.864	499.961	108.539	17.686	475.925	136.431	26.602	468.967	164.467	28.250	437.803	115.453	22.631	429.751	73.766	24.818	416.552	121.905	16.267	390.405	161.511	27.312	418.713	206.132	19.957	349.633	185.539	18.831	335.497	144.174	10.648
755	21.681	456.981	41.462	9.490	497.085	27.581	15.027	497.657	62.076	16.287	486.463	84.622	14.068	463.706	84.617	17.045	474.967	110.515	16.341	499.976	108.548	17.216	475.907	136.349	24.364	468.822	164.451	24.045	437.807	115.558	17.854	429.671	73.633	21.774	416.497	121.852	16.613	390.419	161.498	27.608	418.575	206.142	20.833	349.658	185.651	18.628	335.494	144.257	10.975
756	19.565	457.073	41.476	8.499	497.086	27.643	14.071	497.647	62.064	14.235	486.487	84.518	13.041	463.579	84.585	15.205	474.914	110.519	14.545	499.956	108.501	16.520	475.870	136.314	21.176	468.823	164.426	19.209	437.814	115.348	15.077	429.636	73.438	18.423	416.522	121.969	16.262	390.413	161.539	26.841	418.607	206.170	20.833	349.529	185.490	17.494	335.506	144.315	10.733
757	28.731	457.051	41.832	16.534	496.580	27.823	20.036	497.763	62.215	23.730	486.326	84.742	17.890	463.573	84.737	25.727	475.097	110.476	25	499.920	108.556	20.255	475.944	136.563	33.738	469.606	164.473	47.368	437.789	115.015	42.485	429.670	73.141	34.124	416.822	121.575	17.191	390.439	161.487	27.312	418.538	206.138	21.005	349.644	185.424	17.587	335.480	144.297	11.484
758	28.639	457.005	41.752	14.674	496.838	27.535	19.446	497.694	62.225	21.609	486.419	84.792	17.377	463.665	84.646	24.886	475.019	110.501	24.500	499.887	108.534	20.686	475.918	136.498	32.302	469.361	164.507	42.600	437.830	115.166	38.081	429.721	73.557	34.146	416.690	121.862	18.169	390.401	161.494	28.909	418.489	206.157	24.640	349.727	185.617	18.814	335.502	144.369	12.783
759	25.565	456.971	41.601	11.997	497.008	27.609	17.955	497.706	62.167	19.696	486.406	84.708	15.973	463.653	84.616	22.750	475.008	110.556	22.136	499.913	108.529	19.284	475.871	136.382	29.321	469.037	164.442	33.109	437.790	115.314	28.250	429.713	73.799	29.113	416.592	121.881	18.342	390.470	161.497	44.898	418.593	206.183	50.581	349.603	185.636	32.343	335.568	143.633	35.584
760	24.125	457.022	41.550	10.944	497.066	27.753	17.107	497.694	62.092	18.487	486.476	84.607	15.664	463.677	84.680	21.864	474.965	110.490	19.545	499.934	108.578	19.833	475.903	136.367	27.154	468.907	164.488	27.559	437.800	115.260	22.396	429.631	73.688	26.044	416.540	121.941	19.369	390.444	161.565	58.886	418.725	206.212	61.124	349.636	185.559	39.512	335.510	143.608	37.160
761	22.093	457.083	41.534	9.994	497.101	27.791	17.330	497.683	62.048	16.557	486.475	84.478	15.678	463.611	84.610	20.455	474.982	110.541	18.182	499.966	108.606	19.873	475.832	136.343	25.556	468.844	164.500	22.923	437.793	114.928	18.835	429.552	73.508	22.434	416.518	121.953	20.440	390.391	161.567	64.125	418.856	206.154	57.328	349.558	185.409	41.279	335.502	143.568	32.391
762	19.866	457.014	41.572	9.091	497.119	27.834	16.732	497.584	61.987	14.991	486.489	84.415	15.384	463.640	84.605	18.682	474.943	110.515	17.114	499.972	108.548	19.098	475.859	136.307	23.898	468.699	164.530	19.268	437.749	114.781	16.212	429.547	73.328	19.891	416.584	121.950	27.822	390.362	161.701	64.091	418.997	206.098	51.565	349.596	185.350	41.878	335.505	143.505	27.907
763	18.861	457.000	41.674	9.012	497.115	27.863	16.795	497.539	61.984	15.017	486.531	84.356	15.986	463.617	84.579	17.886	474.933	110.522	16.750	499.950	108.526	19.598	475.823	136.211	23.133	468.668	164.570	17.745	437.770	114.688	15.027	429.607	73.110	18.715	416.678	121.853	39.258	390.209	161.791	62.534	419.110	206.061	49.016	349.479	185.389	42.285	335.491	143.516	25.619
764	28.139	457.134	41.882	16.956	496.629	27.677	23.482	497.741	62.161	25.191	486.453	84.655	21.096	463.457	84.737	27.409	475.043	110.409	29.159	499.860	108.573	23.020	475.883	136.501	32.873	469.513	164.556	19.882	437.786	114.904	16.592	429.752	72.862	19.883	416.780	121.588	48.244	390.069	161.847	60.994	419.205	206.026	44.161	349.485	185.408	43.372	335.499	143.449	22.712
765	29.894	456.963	41.936	16.513	496.682	27.780	21.750	497.635	62.181	22.800	486.413	84.745	19.753	463.509	84.575	26.455	475.006	110.438	27.432	499.957	108.561	21.833	475.937	136.569	34.787	469.454	164.493	48.477	437.825	115.181	53.808	429.570	73.102	37.069	416.850	121.619	44.409	389.979	161.861	52.085	419.196	206.023	35.376	349.387	185.409	37.326	335.491	143.421	18.096
766	23.769	456.965	41.794	11.279	496.951	27.559	16.054	497.684	62.191	16.539	486.452	84.676	16.103	463.580	84.625	20.023	475.044	110.463	18.750	499.969	108.529	17.520	475.929	136.543	25.948	469.090	164.504	31.264	437.831	115.547	38.615	429.624	73.421	27.412	416.656	121.932	35.698	389.970	161.854	39.369	419.173	206.033	26.780	349.597	185.437	29.174	335.510	143.464	13.342
767	20.681	456.940	41.660	9.196	497.012	27.561	14.455	497.634	62.102	14.426	486.472	84.659	14.438	463.651	84.627	17.500	474.964	110.438	16.136	499.894	108.553	17.549	475.926	136.527	22.985	468.899	164.457	24.364	437.857	115.688	25.815	429.672	73.793	22.533	416.545	121.952	39.627	389.976	161.872	37.142	419.112	206.054	24.129	349.698	185.454	27.616	335.518	143.453	12.445
768	18.264	456.989	41.576	7.906	497.069	27.654	14.357	497.726	62.164	12.713	486.508	84.513	13.199	463.648	84.672	15.659	474.973	110.511	15.227	499.967	108.520	16.265	475.898	136.360	20.630	468.736	164.430	19.300	437.821	115.354	19.673	429.692	73.783	19.394	416.497	121.890	43.431	389.906	161.905	34.892	419.083	206.054	22.887	349.745	185.585	27.198	335.525	143.435	11.448
769	17.088	457.019	41.581	7.692	497.114	27.778	13.821	497.664	62.050	12.287	486.529	84.412	12.856	463.624	84.668	14.909	474.905	110.503	14.477	499.902	108.555	16.098	475.826	136.281	19.485	468.693	164.524	16.773	437.805	115.201	16.054	429.650	73.537	16.726	416.545	121.869	43.613	389.865	161.948	34.244	419.055	206.060	22.194	349.653	185.609	26.488	335.505	143.519	11.406
770	26.208	457.139	41.921	15.349	496.510	27.924	18.339	497.650	62.172	20.209	486.419	84.802	18.425	463.538	84.727	23.182	475.045	110.468	24.386	499.886	108.533	18.480	475.903	136.444	31.096	469.586	164.424	43.105	437.825	115.127	36.962	429.804	73.142	31.157	416.787	121.423	43.076	389.876	161.919	33.466	418.958	206.057	21.489	349.539	185.559	24.965	335.506	143.555	11.189
771	25.611	456.981	41.881	12.739	496.785	27.664	16.607	497.743	62.194	17.539	486.450	84.739	16.925	463.516	84.635	20.250	475.011	110.514	20.773	499.895	108.520	18.078	475.931	136.471	29.485	469.135	164.442	39.418	437.828	115.208	31.315	429.729	73.724	30.912	416.716	121.911	47.387	389.876	161.915	32.727	418.890	206.079	20.710	349.561	185.554	24	335.503	143.653	10.733
772	23.509	456.975	41.760	11.126	497.005	27.522	16	497.674	62.153	15.913	486.462	84.580	15.671	463.653	84.642	18.568	474.948	110.480	18.818	499.891	108.528	17.814	475.896	136.396	27.611	468.917	164.471	30.300	437.786	115.116	23.804	429.787	73.800	26.577	416.578	121.921	47.591	389.883	161.941	31.756	418.844	206.087	20.565	349.636	185.529	23.785	335.504	143.762	11.306
773	22.287	456.963	41.646	9.918	497.112	27.625	15.714	497.666	62.094	14.583	486.534	84.509	15.260	463.673	84.620	17.159	474.941	110.529	17.523	499.943	108.558	17.931	475.887	136.320	25.719	468.889	164.428	25.673	437.797	115.142	19.596	429.728	73.637	23.237	416.517	121.960	48.267	389.886	161.934	32.261	418.752	206.100	22.441	349.591	185.595	23.343	335.507	143.772	11.769
774	15.819	457.048	41.586	6.783	497.151	27.687	11.723	497.596	62.036	10.443	486.526	84.444	11.493	463.647	84.624	13.455	475.000	110.512	12.386	499.997	108.565	13.333	475.861	136.247	18.235	468.851	164.511	16.009	437.797	115.019	12.550	429.601	73.429	15.719	416.510	121.966	40.511	389.902	161.921	24.824	418.717	206.127	16.634	349.582	185.588	18.349	335.545	143.717	9.164
775	13.801	457.058	41.566	6.167	497.161	27.768	11	497.617	62.042	9.704	486.497	84.407	10.712	463.581	84.582	12.136	474.998	110.532	12.091	500.013	108.497	12.765	475.813	136.245	16.478	468.757	164.536	13.245	437.812	114.836	10.577	429.592	73.236	13.212	416.606	121.900	40.240	389.890	161.946	23.330	418.695	206.108	16.478	349.571	185.537	17.872	335.514	143.849	8.900
776	12.394	456.977	41.707	5.798	497.184	27.779	10.571	497.573	61.972	9.043	486.540	84.329	10.377	463.603	84.583	11.682	474.904	110.470	10.636	499.955	108.555	12.157	475.772	136.190	14.938	468.719	164.596	11.459	437.792	114.695	9.700	429.658	73.077	11.755	416.687	121.958	37.929	389.880	161.943	22.795	418.618	206.121	15.855	349.798	185.565	16.593	335.521	143.996	8.776
777	11.630	456.922	41.764	5.748	497.152	27.791	10.375	497.608	61.950	8.965	486.526	84.316	10.233	463.557	84.594	11.250	474.863	110.503	10.295	499.969	108.566	12.157	475.758	136.092	14.272	468.700	164.603	10.486	437.809	114.767	9.127	429.593	72.973	10.858	416.783	121.865	37.289	389.866	161.964	22.716	418.689	206.145	15.403	349.707	185.571	16.169	335.507	144.050	8.947
778	16.569	457.093	41.927	10.155	496.705	27.627	13.839	497.666	62.075	13.948	486.539	84.628	13.267	463.450	84.795	16.364	475.034	110.406	16.773	499.845	108.529	13.333	475.773	136.229	19.951	469.644	164.554	15.309	437.794	115.200	13.081	429.913	72.778	13.701	416.860	121.436	38.480	389.911	161.923	22.489	418.614	206.159	15.226	349.563	185.507	15.669	335.494	144.170	9.107
779	20.722	456.917	42.079	11.088	496.700	27.704	14.205	497.697	62.126	14.652	486.451	84.752	13.774	463.541	84.646	18.432	475.035	110.457	17.159	499.952	108.518	14.324	475.842	136.392	24.164	469.551	164.600	28.495	437.816	115.370	30.315	429.681	73.184	24.442	416.853	121.754	38.911	389.889	161.954	22.040	418.591	206.158	17.591	349.320	185.406	15.442	335.513	144.117	9.559
780	19.153	456.902	41.866	8.921	496.947	27.652	13.170	497.750	62.173	13.504	486.462	84.791	12.370	463.626	84.628	16.432	475.013	110.452	14.795	499.961	108.582	13.804	475.832	136.350	21.432	469.291	164.572	22.591	437.852	115.615	21.115	429.705	73.639	21.646	416.619	121.925	37.013	389.855	161.941	24.847	418.531	206.131	28.866	349.632	185.546	21.017	335.585	143.773	15.879
781	17.745	456.963	41.725	7.965	497.090	27.548	12.143	497.682	62.113	12.678	486.483	84.724	13.247	463.594	84.792	14.795	474.966	110.460	13.068	499.936	108.529	13.196	475.843	136.333	19.296	469.079	164.575	17.882	437.836	115.522	16.035	429.555	73.703	18.478	416.582	121.911	35.849	389.888	161.944	40.688	418.609	206.217	41.473	349.606	185.605	28.948	335.543	143.695	26.861
782	14.560	456.971	41.606	6.402	497.096	27.704	11	497.612	62.046	10.487	486.459	84.557	11.007	463.684	84.733	12.182	474.939	110.505	10.977	499.963	108.564	12.039	475.834	136.218	16.654	468.888	164.538	13.391	437.788	115.173	12.896	429.708	73.590	15.080	416.602	121.903	33.196	389.871	161.930	43.472	418.719	206.233	37.683	349.651	185.422	28.797	335.525	143.665	22.377
783	12.972	456.958	41.588	5.751	497.110	27.781	10.438	497.600	62.065	9.661	486.532	84.444	10.349	463.644	84.735	12.205	474.895	110.436	10.068	499.936	108.566	11.676	475.789	136.146	14.969	468.832	164.587	11.373	437.805	114.825	10.577	429.647	73.383	12.792	416.607	121.943	31.640	389.884	161.914	43.131	418.939	206.126	33.441	349.628	185.436	29.291	335.514	143.647	18.826
784	20.903	457.182	41.946	12.372	496.557	27.900	14.393	497.702	62.174	16.278	486.356	84.709	13.829	463.598	84.857	18.636	475.131	110.446	18.932	499.766	108.556	14.275	475.933	136.529	24.157	469.653	164.491	31.109	437.761	115.222	27.527	429.675	72.967	24.299	416.823	121.453	30.427	389.918	161.937	40.193	419.155	206.064	28.952	349.536	185.448	28.826	335.513	143.654	15.598
785	20.468	456.968	41.920	10.475	496.809	27.596	13.098	497.713	62.137	14.843	486.421	84.800	13.712	463.501	84.847	16.750	475.039	110.467	16.659	499.894	108.593	13.696	475.893	136.419	22.731	469.301	164.483	26.541	437.829	115.503	23.438	429.735	73.581	24.146	416.720	121.918	29.547	389.878	161.935	37.852	419.294	206.032	26.446	349.575	185.412	28.581	335.496	143.510	13.463
786	18.625	456.956	41.813	8.578	496.990	27.599	12.036	497.643	62.137	12.870	486.484	84.716	12.575	463.649	84.819	16.705	475.007	110.420	14.864	499.909	108.584	13.059	475.884	136.288	20.194	469.130	164.490	19.986	437.835	115.457	16.885	429.789	73.761	20.398	416.582	121.942	27.973	389.908	161.935	34.938	419.320	206.029	24.656	349.498	185.434	27.570	335.516	143.490	11.726
787	16.829	457.045	41.638	7.328	497.049	27.613	11.571	497.727	62.112	11.374	486.465	84.617	11.226	463.641	84.711	14.182	474.949	110.476	12.977	499.987	108.538	12.922	475.906	136.374	17.988	468.948	164.471	15.182	437.821	115.100	13.369	429.718	73.606	17.263	416.535	121.933	26.280	389.912	161.952	31.926	419.250	206.017	26.210	349.549	185.420	26.866	335.493	143.480	10.754
788	14.912	457.048	41.599	6.806	497.127	27.799	11.062	497.710	62.017	10.522	486.449	84.514	10.801	463.649	84.654	13.932	474.959	110.484	12.545	499.901	108.528	12.627	475.872	136.255	16.636	468.850	164.435	12.682	437.802	114.822	11.227	429.682	73.377	15.084	416.543	121.823	25.240	389.918	161.917	30.636	419.176	206.024	26.522	349.566	185.436	26.343	335.498	143.388	10.199
789	21.014	457.148	41.821	11.827	496.592	27.874	14.393	497.747	62.219	16.513	486.340	84.791	13.849	463.609	84.749	21.364	475.037	110.503	19.432	499.929	108.525	15.010	475.941	136.643	25.608	469.681	164.431	33.791	437.777	115.173	29.031	429.719	73.059	25.015	416.783	121.463	23.764	389.939	161.941	28.693	419.115	206.024	25.075	349.522	185.426	25.756	335.505	143.383	9.676
790	20.023	457.014	41.783	10.120	496.899	27.595	13.134	497.708	62.189	15.391	486.401	84.789	12.726	463.618	84.678	18.841	475.042	110.463	17.136	499.936	108.539	14.510	475.931	136.460	23.284	469.320	164.404	28.627	437.822	115.298	24.504	429.652	73.587	23.591	416.659	121.811	22.862	389.986	161.896	27.426	419.039	206.040	24.839	349.636	185.391	24.494	335.508	143.353	9.381
791	17.926	456.979	41.659	8.226	496.988	27.565	11.911	497.697	62.133	14.365	486.391	84.855	11.418	463.638	84.654	15.886	474.982	110.513	15.477	499.913	108.571	13.686	475.934	136.368	20.725	469.111	164.456	21.032	437.819	115.264	17.469	429.766	73.746	20.047	416.571	121.977	21.396	389.943	161.879	25.489	418.967	206.053	22.828	349.446	185.451	23.105	335.503	143.376	8.986
792	15.940	457.016	41.564	7.182	497.112	27.606	11.384	497.672	62.078	13.339	486.490	84.728	10.822	463.634	84.620	14.341	474.922	110.490	14.750	499.939	108.531	12.951	475.883	136.345	18.608	469.036	164.451	16.518	437.797	115.039	13.535	429.697	73.592	16.726	416.576	121.945	20.604	390.006	161.888	24.483	418.896	206.072	21.247	349.554	185.419	22.291	335.498	143.370	8.993
793	14.065	457.064	41.529	6.457	497.127	27.750	10.848	497.589	62.053	11.522	486.468	84.614	10.233	463.612	84.591	12.545	474.906	110.503	12.682	499.965	108.536	12.598	475.826	136.241	16.537	468.889	164.463	13.318	437.772	114.731	11.258	429.658	73.401	13.920	416.586	121.889	19.449	390.030	161.843	23.756	418.818	206.070	19.355	349.548	185.483	21.012	335.497	143.428	8.680
794	12.981	457.052	41.576	6.038	497.102	27.741	10.652	497.609	62.001	10.487	486.514	84.504	10.151	463.586	84.585	11.614	474.940	110.505	11.227	499.944	108.590	12.020	475.812	136.211	15.164	468.841	164.517	11.632	437.804	114.679	9.981	429.595	73.238	12.044	416.642	121.859	18.604	390.056	161.829	22.653	418.783	206.102	17.812	349.506	185.523	19.715	335.483	143.490	8.811
795	11.648	457.008	41.601	5.452	497.146	27.785	9.955	497.516	61.957	9.678	486.542	84.490	9.644	463.581	84.539	10.705	474.921	110.528	10	499.947	108.539	11.559	475.747	136.152	13.960	468.760	164.555	10.314	437.806	114.693	8.908	429.645	73.089	10.730	416.781	121.924	17.542	390.084	161.801	21.903	418.683	206.108	18.559	349.458	185.452	19.157	335.492	143.461	8.185
796	12.435	456.939	41.825	6.135	497.154	27.849	11.277	497.575	61.943	10.426	486.540	84.407	10.781	463.595	84.527	11.705	474.854	110.527	11	499.983	108.542	12.814	475.770	136.163	14.793	468.815	164.622	10.786	437.802	114.677	9.573	429.647	72.994	11.164	416.851	121.702	18.627	390.142	161.763	23.381	418.644	206.109	19.290	349.518	185.510	19.901	335.520	143.569	9.384
797	11.690	456.881	41.869	6.015	497.145	27.923	11.277	497.489	61.876	10.226	486.492	84.351	10.870	463.583	84.535	11.818	474.875	110.495	10.955	500.012	108.512	13.039	475.763	136.111	14.673	468.694	164.638	10.595	437.797	114.646	9.342	429.699	72.908	10.814	416.882	121.708	18.551	390.173	161.730	24.068	418.598	206.120	19.151	349.542	185.483	19.913	335.496	143.620	9.630
798	21.241	457.111	41.990	16.331	496.450	28.329	18.205	497.665	62.124	19.148	486.488	84.849	16.226	463.469	84.679	21.727	475.086	110.445	23.591	499.839	108.548	16.755	475.871	136.415	29.025	469.638	164.557	35.355	437.793	115.206	33.058	429.595	72.794	26.558	416.897	121.308	19.253	390.216	161.662	25.869	418.594	206.116	20.425	349.553	185.483	21.465	335.541	143.600	10.754
799	22.782	456.949	41.887	14.909	496.735	28.034	17.804	497.622	62.182	18.443	486.418	84.780	16.877	463.490	84.606	21.818	474.985	110.449	21.727	499.943	108.594	17.186	475.855	136.285	29.231	469.319	164.564	32.745	437.879	115.562	35.346	429.466	73.312	29.080	416.797	121.808	20.227	390.277	161.679	27.750	418.538	206.105	21.237	349.577	185.560	22.500	335.505	143.766	12.004
800	23.380	456.903	41.814	13.276	496.969	27.712	18.339	497.653	62.118	18.548	486.439	84.649	16.774	463.637	84.628	20.818	475.000	110.503	19.614	499.950	108.587	19.186	475.903	136.252	28.660	469.156	164.552	28.045	437.896	115.630	27.631	429.643	73.717	28.055	416.627	121.926	21.653	390.287	161.597	40.580	418.537	206.186	47.167	349.640	185.579	36.808	335.546	143.536	33.683
801	22.037	456.964	41.720	11.472	497.027	27.740	17.009	497.619	62.083	17.417	486.482	84.638	16.082	463.544	84.640	19.864	474.956	110.511	18.114	499.970	108.537	19	475.849	136.231	26.448	468.978	164.501	23.186	437.824	115.379	21.400	429.663	73.667	23.909	416.519	121.798	21.698	390.311	161.598	58.585	418.720	206.231	60.194	349.565	185.568	45.686	335.505	143.585	38.018
802	18.940	456.958	41.765	9.625	497.079	27.706	15.723	497.618	62.046	14.991	486.529	84.519	14.610	463.605	84.621	17	474.928	110.512	17.727	499.956	108.578	17.127	475.801	136.161	22.855	468.780	164.512	17.923	437.819	114.978	16.292	429.667	73.450	19.303	416.586	121.786	20.382	390.362	161.611	58.006	418.815	206.204	52.328	349.614	185.465	43.180	335.477	143.581	31.018
803	16.810	456.999	41.861	9.164	497.039	27.747	14.670	497.645	62.013	13.643	486.510	84.434	13.562	463.602	84.627	15.250	474.888	110.486	16.500	499.896	108.520	15.451	475.791	136.138	19.586	468.936	164.528	14.209	437.809	114.755	13.015	429.695	73.198	15.073	416.692	121.838	18.271	390.389	161.552	50.358	418.997	206.118	41.382	349.599	185.396	38.349	335.486	143.571	23.089
804	20.829	457.153	42.005	12.510	496.578	27.754	15.045	497.714	62.153	15.826	486.430	84.758	14.260	463.485	84.739	18.636	475.110	110.478	20.136	499.952	108.559	15.951	475.938	136.635	24.864	469.722	164.446	33.168	437.808	115.101	29.400	429.736	73.181	25.157	416.780	121.466	14.956	390.386	161.604	39.909	419.147	206.052	31.559	349.517	185.363	31.610	335.491	143.478	16.641
805	19.616	457.049	41.949	10.088	496.906	27.541	13.125	497.725	62.143	13.870	486.464	84.779	12.678	463.565	84.661	16.386	475.019	110.446	16.500	499.970	108.524	15.010	475.952	136.557	21.861	469.423	164.539	24.764	437.832	115.438	20.638	429.645	73.705	21.321	416.632	121.730	14.307	390.391	161.565	36.307	419.235	206.015	26.989	349.583	185.397	29.506	335.473	143.475	13.968
806	17.644	456.957	41.796	8.428	497.041	27.460	12.196	497.725	62.085	12.391	486.482	84.586	11.993	463.602	84.658	14.818	474.996	110.499	15.273	499.946	108.529	14.304	475.923	136.475	19.574	469.162	164.473	18.977	437.807	115.257	15.662	429.751	73.665	18.172	416.553	121.882	14.351	390.370	161.523	34.330	419.244	206.011	25.608	349.515	185.439	29.703	335.498	143.416	12.438
807	17.019	456.994	41.601	8.038	497.128	27.717	13.455	497.630	61.994	12.591	486.484	84.432	13.137	463.658	84.594	14.409	474.969	110.501	14.773	499.920	108.555	16.010	475.887	136.281	19.802	468.946	164.483	16.173	437.804	114.938	13.492	429.649	73.321	16.153	416.597	121.920	17.382	390.406	161.553	59.682	418.918	206.117	51.554	349.612	185.604	45.843	335.515	143.537	34.406
808	16.583	457.011	41.613	7.982	497.193	27.665	14.179	497.631	62.004	12.452	486.510	84.400	13.623	463.639	84.609	14.295	474.886	110.494	14.136	499.945	108.555	16.353	475.809	136.196	19.157	468.817	164.566	15	437.795	114.725	13.238	429.751	73.159	15.336	416.706	121.881	18.271	390.397	161.522	67.284	418.919	206.084	52.887	349.584	185.503	48.913	335.491	143.571	31.815
809	13.685	457.004	41.767	6.718	497.195	27.754	12.152	497.592	61.963	10.409	486.538	84.247	11.623	463.628	84.604	13.977	474.907	110.447	11.682	499.999	108.558	13.755	475.802	136.201	15.920	468.729	164.591	12.014	437.792	114.732	10.473	429.668	73.036	12.464	416.771	121.852	16.098	390.432	161.583	56.693	419.108	206.055	40.387	349.530	185.397	41.983	335.477	143.567	23.452
810	12.338	456.934	41.837	6.457	497.162	27.868	11.857	497.546	61.922	10.043	486.530	84.268	11.534	463.634	84.561	12.727	474.905	110.504	11.455	499.963	108.525	13.480	475.805	136.146	15.182	468.746	164.637	11.091	437.800	114.636	9.927	429.693	72.941	11.526	416.850	121.729	15.920	390.427	161.580	51.932	419.252	206.007	35.145	349.608	185.415	40.517	335.501	143.560	19.470
811	15.861	457.181	41.936	10.114	496.841	27.935	15	497.449	62.060	14.826	486.474	84.603	13.589	463.520	84.770	16.591	474.958	110.414	16.477	499.851	108.563	13.461	475.775	136.135	19.083	469.416	164.577	12.559	437.823	114.934	10.850	429.861	72.763	12.175	416.898	121.511	15.582	390.368	161.576	46.705	419.313	205.968	30.188	349.553	185.440	38.070	335.498	143.551	16.174
812	21.278	457.043	41.981	13.073	496.707	27.918	16.036	497.638	62.138	17.035	486.364	84.757	15.390	463.506	84.640	21.386	475.070	110.485	19.864	499.914	108.531	14.304	475.815	136.219	25.809	469.620	164.538	32.468	437.858	115.107	34.154	429.580	73.094	26.245	416.846	121.606	15.564	390.415	161.521	42.699	419.287	205.971	28.134	349.441	185.442	36.390	335.493	143.462	14.021
813	21.593	456.948	41.934	11.232	496.942	27.678	14.732	497.725	62.141	16.843	486.455	84.794	15.130	463.546	84.715	20.909	475.062	110.511	17.909	499.918	108.532	14.971	475.824	136.224	24.954	469.224	164.534	26.377	437.856	115.375	26.473	429.671	73.577	24.599	416.681	121.863	16.502	390.439	161.565	41.739	419.231	205.992	26.871	349.515	185.462	36.727	335.491	143.434	13.110
814	19.907	456.932	41.741	9.718	497.093	27.565	14.143	497.663	62.041	15.670	486.516	84.722	14.199	463.578	84.659	20.136	475.049	110.481	15.773	500.011	108.529	14.980	475.822	136.246	23.145	469.004	164.507	21.041	437.843	115.126	19.869	429.720	73.672	21.577	416.550	121.890	16.996	390.423	161.541	40.244	419.214	206.003	26.435	349.528	185.487	35.814	335.508	143.429	12.580
815	18.676	456.926	41.673	8.915	497.047	27.714	14.321	497.642	62.050	15.243	486.498	84.655	14.370	463.635	84.693	19.159	474.987	110.485	15.977	499.904	108.511	15.314	475.777	136.167	22.108	468.914	164.518	18.118	437.782	115.036	16.812	429.722	73.541	19.208	416.555	121.831	18.133	390.449	161.540	40.517	419.153	206.034	25.731	349.623	185.467	36.320	335.500	143.376	12.875
816	18.481	456.990	41.612	8.930	497.131	27.684	15.259	497.616	62.021	15.835	486.503	84.608	14.719	463.615	84.597	18.432	474.959	110.514	15.773	499.965	108.579	16.608	475.768	136.155	22.046	468.819	164.545	16.836	437.813	114.813	15.373	429.733	73.351	17.978	416.652	121.799	19.698	390.434	161.521	41.926	419.120	206.015	25.866	349.643	185.481	37.355	335.514	143.319	13.356
817	30.060	457.166	41.935	19.419	496.591	28.041	23.884	497.649	62.205	24.957	486.418	84.810	21.534	463.518	84.764	29.477	475.116	110.513	32.023	499.867	108.561	21.863	475.848	136.539	35.278	469.745	164.505	43.564	437.797	115.315	37.973	429.872	72.887	33.401	416.827	121.238	20.702	390.440	161.575	41.943	418.990	206.025	27.086	349.557	185.517	37.221	335.505	143.379	13.719
818	30.667	456.993	41.826	17.399	496.848	27.752	22.062	497.702	62.179	23.835	486.330	84.791	20.918	463.557	84.579	27.386	475.044	110.522	28.955	499.929	108.563	22.627	475.930	136.558	34.935	469.421	164.536	47.045	437.860	115.338	41.535	429.766	73.485	37.978	416.733	121.738	21.609	390.466	161.524	41.665	418.909	206.070	27.559	349.414	185.509	36.849	335.499	143.342	14.167
819	26.102	457.044	41.716	12.883	497.023	27.588	18.464	497.700	62.129	21.330	486.389	84.894	17.527	463.620	84.624	22.273	474.994	110.501	22.068	499.941	108.596	19.873	475.915	136.467	28.676	469.189	164.500	32.541	437.844	115.353	27.192	429.805	73.757	29.682	416.568	121.798	19.898	390.447	161.526	35.892	418.865	206.081	25.554	349.464	185.510	31.959	335.497	143.307	12.975
820	26.551	456.993	41.608	12.393	497.105	27.590	19.241	497.694	62.129	21.374	486.406	84.667	18.459	463.652	84.638	21.568	474.956	110.496	21.636	499.931	108.611	21.745	475.860	136.383	29.130	469.044	164.490	27.914	437.754	115.019	23.704	429.786	73.696	28.358	416.484	121.838	22.342	390.405	161.509	39.875	418.865	206.086	27.909	349.557	185.511	34.529	335.496	143.384	14.352
821	25.046	457.025	41.530	11.587	497.117	27.731	19.179	497.600	62.074	19.713	486.454	84.543	18.260	463.622	84.664	22.273	474.957	110.464	20.364	499.937	108.566	21.990	475.845	136.357	28.191	468.959	164.499	24.482	437.807	115.175	20.431	429.710	73.487	25.237	416.523	121.876	23.613	390.423	161.552	40.102	418.746	206.117	28.446	349.628	185.526	34.256	335.499	143.542	14.936
822	27.245	457.153	41.678	14.660	496.847	27.710	20.661	497.552	62.060	22.365	486.413	84.621	20.377	463.541	84.750	22.568	475.019	110.454	24.477	499.864	108.556	22.422	475.905	136.408	30.080	469.332	164.468	21.750	437.809	115.181	17.696	429.769	73.255	21.642	416.598	121.752	22.653	390.453	161.534	37.756	418.682	206.097	26.366	349.682	185.519	31.506	335.499	143.620	14.488
823	34.421	457.014	41.850	19.501	496.673	27.857	22.312	497.663	62.170	26.191	486.388	84.783	23.342	463.597	84.698	27.614	475.058	110.502	29.455	499.895	108.563	25.863	476.012	136.678	39.188	469.571	164.459	52.859	437.808	115.159	48.758	429.864	73.207	39.847	416.788	121.565	22.489	390.436	161.524	36.415	418.687	206.103	25.441	349.562	185.604	29.855	335.525	143.756	14.174
824	33.824	457.025	41.689	16.663	496.953	27.502	21.375	497.719	62.138	24.678	486.380	84.798	21.774	463.630	84.658	25.227	475.018	110.480	26.455	499.895	108.513	25.235	475.968	136.501	36.657	469.142	164.435	43.182	437.828	115.498	37.065	429.777	73.671	36.055	416.622	121.931	23.209	390.465	161.560	37.011	418.643	206.124	26.355	349.640	185.509	28.610	335.508	143.874	14.260
825	30.370	456.979	41.616	14.021	497.096	27.587	20.205	497.642	62.129	22	486.440	84.710	20.151	463.646	84.657	22.318	474.915	110.449	23.341	499.956	108.551	24	475.947	136.413	32.497	468.990	164.432	32.718	437.801	115.435	27.481	429.833	73.682	29.730	416.538	121.897	23.236	390.422	161.502	36.011	418.589	206.137	26.242	349.575	185.589	27.541	335.501	143.891	14.616
826	26.329	457.112	41.502	11.343	497.113	27.660	18.018	497.657	62.053	19.870	486.463	84.704	18.795	463.607	84.755	19.659	474.929	110.522	19.886	499.923	108.573	21.402	475.893	136.373	28.105	468.874	164.428	24.873	437.774	115.006	21.077	429.724	73.560	24.120	416.546	121.873	23.009	390.492	161.543	34.778	418.542	206.146	24.758	349.666	185.568	25.581	335.490	143.923	14.260
[truncated: 242 more columns]
