# Supplementary material for: Network analysis of time-lapse microscopy recordings
Source: Front Neural Circuits. 2014 Sep 17;8:111. doi: 10.3389/fncir.2014.00111 (PMC4166320; doi:10.3389/fncir.2014.00111)
Supplement: Supplementary file 3 [file Presentation1.ZIP › mic2net/matlab_bgl/@inplace/assign.m]

function ipa = assign(ipa,y,varargin)
% INPLACE/ASSIGN Assign an entire inplace array.
%
% assign(ipa,y) overwrites the contents of ipa with y.  
%
% Example:
%    ipa = inplace(ones(5,1));
%    assign(ipa,pi*ones(5,1));

ipd.assign(y);
