# Supplementary material for: Network analysis of time-lapse microscopy recordings
Source: Front Neural Circuits. 2014 Sep 17;8:111. doi: 10.3389/fncir.2014.00111 (PMC4166320; doi:10.3389/fncir.2014.00111)
Supplement: Supplementary file 3 [file Presentation1.ZIP › mic2net/matlab_bgl/@inplace/display.m]

function display(ipa)
% INPLACE/DISPLAY Display an inplace array from the command line.
%
% Example:
%    ipa = inplace(ones(5));
%    ipa

disp([inputname(1), ' = ']);
disp(ipa.get_a());
