# Supplementary material for: Network analysis of time-lapse microscopy recordings
Source: Front Neural Circuits. 2014 Sep 17;8:111. doi: 10.3389/fncir.2014.00111 (PMC4166320; doi:10.3389/fncir.2014.00111)
Supplement: Supplementary file 3 [file Presentation1.ZIP › mic2net/matlab_bgl/@inplace/double.m]

function d = double(ipa)
% INPLACE/DOUBLE Return the data as a Matlab double type.  
% d = double(ipa) returns a double array.  Changing d will not change the
% ipa data.
%
% Example:
%    ipa = inplace(cumsum(ones(5,1)));
%    d = double(ipa);
%    d(2) = 10: % Doesn't change ipa
%    ipa

d = ipa.get_a();
