# Supplementary material for: Network analysis of time-lapse microscopy recordings
Source: Front Neural Circuits. 2014 Sep 17;8:111. doi: 10.3389/fncir.2014.00111 (PMC4166320; doi:10.3389/fncir.2014.00111)
Supplement: Supplementary file 3 [file Presentation1.ZIP › mic2net/matlab_bgl/@inplace/end.m]

function n=end(ipa,a,n)
% INPLACE/END Allow inline "end" indices to work.
%
% n=end(ipa,a,n) Returns the ending index along dimension a.
%
% Example:
%    ipa = inplace(cumsum(ones(5,1)));
%    ipa(3:end)

n = size(ipa.get_a(),a);
