# Supplementary material for: Network analysis of time-lapse microscopy recordings
Source: Front Neural Circuits. 2014 Sep 17;8:111. doi: 10.3389/fncir.2014.00111 (PMC4166320; doi:10.3389/fncir.2014.00111)
Supplement: Supplementary file 3 [file Presentation1.ZIP › mic2net/matlab_bgl/@inplace/size.m]

function [varargout] = size(ipa)
% INPLACE/SIZE Size of array
%
% [m,n] = size(ipa) Juse like SIZE for matrices and vectors.
%
% Example:
%    ipa = inplace(ones(10,3));
%    size(ipa)

varargout{:} = size(ipd.get_a());
