# Supplementary material for: Network analysis of time-lapse microscopy recordings
Source: Front Neural Circuits. 2014 Sep 17;8:111. doi: 10.3389/fncir.2014.00111 (PMC4166320; doi:10.3389/fncir.2014.00111)
Supplement: Supplementary file 3 [file Presentation1.ZIP › mic2net/matlab_bgl/@inplace/subsasgn.m]

function ip=subsasgn(ip,S,B)
% INPLACE/SUBSASGN Support Matlab subscript assignment
%
% This function supports subscript assignment just like Matlab matrices.
%
% Example:
%    ipa = inplace(cumsum(ones(5,1)));
%    ipa([2 4]) = 1;
%    ipa

ip.subsasgn(S,B);
