# Supplementary material for: Network analysis of time-lapse microscopy recordings
Source: Front Neural Circuits. 2014 Sep 17;8:111. doi: 10.3389/fncir.2014.00111 (PMC4166320; doi:10.3389/fncir.2014.00111)
Supplement: Supplementary file 3 [file Presentation1.ZIP › mic2net/matlab_bgl/@ipdouble/ipdouble.m]

function ipd = ipdouble(a)
% IPDOUBLE Create a double type that supports inplace modification
% ipd = ipdouble(v) creates an inplace double object from any double
% matrix v.
%
% Example:
%    ipd = ipdouble(ones(5));

ip = inplace(a);
ipd = class(struct([]),'ipdouble',ip);
