# Supplementary material for: Network analysis of time-lapse microscopy recordings
Source: Front Neural Circuits. 2014 Sep 17;8:111. doi: 10.3389/fncir.2014.00111 (PMC4166320; doi:10.3389/fncir.2014.00111)
Supplement: Supplementary file 3 [file Presentation1.ZIP › mic2net/matlab_bgl/@ipint32/ipint32.m]

function ipi = ipint32(a)
% IPDOUBLE Create a int32 type that supports inplace modification
% ipi = ipint32(v) creates an inplace int32 object from any int32
% matrix v.
%
% Example:
%    ipd = ipint32(ones(5));

ip = inplace(a);
ipi = class(struct([]),'ipint32',ip);
