# Supplementary material for: Network analysis of time-lapse microscopy recordings
Source: Front Neural Circuits. 2014 Sep 17;8:111. doi: 10.3389/fncir.2014.00111 (PMC4166320; doi:10.3389/fncir.2014.00111)
Supplement: Supplementary file 3 [file Presentation1.ZIP › mic2net/matlab_bgl/edmonds_maximum_cardinality_matching.m]

function [varargout]=edmonds_maximum_cardinality_matching(A,varargin)
% EDMONDS_MAXIMUM_CARDINALITY_MATCHING Compute a maximum cardinality matching
%
% Edmonds' maximum cardinality matching algorithm begins with an extra
% greedy maximal matching and extends it by finding augmenting paths.  The
% output is always verified and Matlab displays a warning if the matching
% is not maximum cardinality.  
%
% This method works on undirected graphs (symmetric matrices) and ignores
% edge weights.  
% The runtime is O(mn*alpha(m,n)).  The alpha function is the inverse
% Ackermann function and is <= 4 for all valid Matlab inputs.
%
% See the MATCHING function for calling information.  This function 
% just calls matching(...,struct('initial_match','extra_greedy',...
% 'augmenting_path','edmonds','verify',1));
%
% See also MATCHING, MAXIMAL_MATCHING, TEST_MATCHING
%
% Example:
%   load('graphs/matching_example.mat');
%   m=edmonds_maximum_cardinality_matching(A) 
%   sum(m>0)/2                % matching cardinality, should be 8

% David Gleich
% Copyright, Stanford University, 2007-2008

%% History
%  2007-07-09: Initial version
%%

options = merge_options(struct(),varargin{:});
options.augmenting_path = 'edmonds';
options.initial_match = 'extra_greedy';
options.verify = 1;

varargout = cell(1,max(nargout,1));

[varargout{:}] = matching(A,options);
