# Supplementary material for: Network analysis of time-lapse microscopy recordings
Source: Front Neural Circuits. 2014 Sep 17;8:111. doi: 10.3389/fncir.2014.00111 (PMC4166320; doi:10.3389/fncir.2014.00111)
Supplement: Supplementary file 3 [file Presentation1.ZIP › mic2net/matlab_bgl/erdos_reyni.m]

function A=erdos_reyni(n,p)
% ERDOS_REYNI Generates a random Erdos-Reyni (Gnp) graph
%
% A=erdos_reyni(n,p) generates a random Gnp graph with n vertices and where
% the probability of each edge is p.  The resulting graph is symmetric.
%
% This function is different from the Boost Graph library version, it was
% reimplemented natively in Matlab.
%
% Example:
%   A = erdos_reyni(100,0.05);

% David Gleich
% Copyright, Stanford University, 2006-2008

%% History
%  2006-05-21: Initial version
%  2007-04-05: Fixed the function so it returns correct output.
%%

A = triu(rand(n)<p,1);
A = sparse(A);
A = A+A';
