# Supplementary material for: Network analysis of time-lapse microscopy recordings
Source: Front Neural Circuits. 2014 Sep 17;8:111. doi: 10.3389/fncir.2014.00111 (PMC4166320; doi:10.3389/fncir.2014.00111)
Supplement: Supplementary file 3 [file Presentation1.ZIP › mic2net/matlab_bgl/examples/dfs_example.m]

load ../graphs/dfs_example.mat
[d dt ft pred] = dfs(A,2);
[ignore order] = sort(dt);
labels(order)
