# Supplementary material for: Network analysis of time-lapse microscopy recordings
Source: Front Neural Circuits. 2014 Sep 17;8:111. doi: 10.3389/fncir.2014.00111 (PMC4166320; doi:10.3389/fncir.2014.00111)
Supplement: Supplementary file 3 [file Presentation1.ZIP › mic2net/matlab_bgl/kamada_kawai_spring_layout.m]

function [X,data] = kamada_kawai_spring_layout(A,varargin)
% KAMADA_KAWAI_SPRING_LAYOUT Use springs to compute a graph layout
%
% X = kamada_kawai_spring_layout(A) computes a layout for an undirected
% graph, connected graph by simulating a system of springs.
% [X,data] = kamada_kawai_spring_layout(A) returns extra data, such as the
% spring matrix and matrix of distances between vertices, i.e.
%   data.spring_strength % returns the spring stremgth
%   data.distances % returns the distance between all points
% 
% See
% http://www.boost.org/doc/libs/1_36_0/libs/graph/doc/kamada_kawai_spring_layout.html
% for information about the layout function and the parameters
%
% ... = kamada_kawai_spring_layout(A,...) takes a set of
% key-value pairs or an options structure.  See set_matlab_bgl_options
% for the standard options. 
%   options.tol: stopping tolerance of layout change [double | {1e-6}]
%   options.maxiter: the maximum number of layout iterations [500]
%   options.spring_constant: energy of the system [double | {1}]
%   options.progressive: if you want to start from an existing layout,
%     provide the coordinates of the layout [{0} | position matrix X]
%   options.edge_length: default length of an edge [double | {1}]
%   options.edge_weight: a double array over the edges with an edge
%       weight for each edge, see EDGE_INDEX and EXAMPLES/REWEIGHTED_GRAPHS
%       for information on how to use this option correctly
%       [{'matrix'} | 'none' | length(nnz(A)) double vector]
%
% Example:
%   G = grid_graph(6,5);
%   X = kamada_kawai_spring_layout(G);
%   gplot(G,X);
%
% See also FRUCHTERMAN_REINGOLD_FORCE_DIRECTED_LAYOUT, GURSOY_ATUN_LAYOUT

% David F. Gleich
% Copyright, Stanford University, 2008

%% History
%  2008-09-25: Initial coding
%%

[trans check full2sparse] = get_matlab_bgl_options(varargin{:});
if full2sparse && ~issparse(A), A = sparse(A); end

n = num_vertices(A);
options = struct('tol',1e-6,'maxiter',500,'spring_constant',1,...
    'progressive',0,'edge_length',1,'edge_weight','matrix');
options = merge_options(options,varargin{:});

% edge_weights is an indicator that is 1 if we are using edge_weights
% passed on the command line or 0 if we are using the matrix, or -1 to use
% nothing
edge_weights = 0;
edge_weight_opt = 'matrix';

if strcmp(options.edge_weight, 'matrix'), % do nothing to use the matrix weights
elseif strcmp(options.edge_weight,'none'), edge_weights = -1; % don't use weights
else edge_weights = 1; edge_weight_opt = options.edge_weight;
end

if check
    % make sure the matrix is symmetric
    if ~edge_weights==1
        check_matlab_bgl(A,struct('sym',1,'values',edge_weights==0,'noneg',1));
    else
        if nnz(A) ~= length(edge_weight_opt)
            error('matlab_bgl:invalidParameter', ...
             'the vector of edge weights must have length nnz(A)'); 
        end
        if any(edge_weight_opt)<0, error('matlab_bgl:invalidParameter',...
                'the edge_weight array must be non-negative'); 
        end
        [i j] = find(A);
        Av = sparse(i,j,edge_weight_opt,size(A,1),size(A,2));
        check_matlab_bgl(Av,struct('sym',1,'noneg',1));
    end
end

progressive_opt = [];
if ~isscalar(options.progressive), progressive_opt = options.progressive; end

[X,spring,distance]=kamada_kawai_spring_layout_mex(...
    A, options.tol, options.maxiter, options.spring_constant, ...
    progressive_opt, options.edge_length, edge_weights, edge_weight_opt);

if nargout>1, data.spring_strength = spring; data.distances = distance; end
