# Supplementary material for: Network analysis of time-lapse microscopy recordings
Source: Front Neural Circuits. 2014 Sep 17;8:111. doi: 10.3389/fncir.2014.00111 (PMC4166320; doi:10.3389/fncir.2014.00111)
Supplement: Supplementary file 3 [file Presentation1.ZIP › mic2net/matlab_bgl/libmbgl/compile-linux-32.sh]

#!/bin/bash -e

BOOST_DIR=${HOME}/dev/lib/boost_1_36_0/
YASMIC_DIR=.

source ccfiles.sh
OFILES=`echo ${CCFILES} | sed -e 's/\.cc/\.o/g'`

CFLAGS="-O2 -c -I${BOOST_DIR} -I${YASMIC_DIR}"
#CFLAGS="-g -c -I${BOOST_DIR} -I${YASMIC_DIR}"
function echocmd {
	echo $@
	$@
}

for file in ${CCFILES}; do
	echocmd g++-3.3 $CFLAGS $file
done

echocmd ar rc libmbgl-linux-32.a ${OFILES} 
	
echocmd rm ${OFILES}	
